# Supplementary material for: Measures of Quality of Care for People with HIV: A Scoping Review of Performance Indicators for Primary Care
Source: PLoS One. 2015 Sep 28;10(9):e0136757. doi: 10.1371/journal.pone.0136757 (PMC4586139; doi:10.1371/journal.pone.0136757)
Supplement: S4 File — A database file complete with each of the 1184 indicators extracted, the primary care performance domain it was matched to, its source, where the indicator was derived from (if different from the source), whether the indicator is unique or duplicated, and if duplicated, which indicator it was matched to. (XLSX) [file pone.0136757.s004.xlsx]

## Sheet: Sheet1
Indicator #	PHC Attribute	Indicator	Source	Derived From	Unique	Duplicate #
1	Population and Community Characteristics	Proportion of people newly diagnosed with HIV with a CD4+ cell count >200 cells/mm3 and without a clinical diagnosis of AIDS	IOM	IOM	y	1
2	First-Contact Accessibility	Proportion of people newly diagnosed with HIV who are linked to clinical care for HIV within 3 months of diagnosis	IOM	IOM	y	2
3	Relational Continuity	Proportion of people with diagnosed HIV infection who are in continuous care (two or more visits for routine HIV medical care in the preceding 12 months at least 3 months apart)	IOM	IOM	y	3
4	Care of Chronic Conditions	Proportion of people with diagnosed HIV infection who received two or more CD4 tests in the preceding 12 months	IOM	IOM	y	4
5	Care of Chronic Conditions	Proportion of people with diagnosed HIV infection who received two or more viral load tests in the preceding 12 months	IOM	IOM	y	5
6	Care of Chronic Conditions	Proportion of people with diagnosed HIV infection and a measured CD4+ cell count <500 cells/mm3 who are not on ART	IOM	IOM	y	6
7	Care of Chronic Conditions	Proportion of people with diagnosed HIV infection who have been on ART for 12 or more months and have a viral load below the level of detection	IOM	IOM	y	7
8	Care of Chronic Conditions	Proportion of people with diagnosed HIV infection in continuous care for 12 or more months and with a CD4+ cell count ≥350 cells/mm3	IOM	IOM	y	8
9	Population and Community Characteristics	All-cause mortality rate among people with diagnosed HIV infection	IOM	IOM	y	9
10	First-Contact Accessibility	Proportion of people with diagnosed HIV infection and mental health disorder who are referred for mental health services and receive these services within 60 days	IOM	IOM	y	10
11	First-Contact Accessibility	Proportion of people with diagnosed HIV infection and substance use disorder who are referred for substance abuse services and receive these services within 60 days	IOM	IOM	y	11
12	Population and Community Characteristics	Proportion of people with diagnosed HIV infection who were homeless or temporarily or unstably housed at least once in the preceding 12 months	IOM	IOM	y	12
13	Population and Community Characteristics	Proportion of people with diagnosed HIV infection who experienced food or nutrition insecurity at least once in the preceding 12 months	IOM	IOM	y	13
14	Population and Community Characteristics	Proportion of people with diagnosed HIV infection who had an unmet need for transportation services to facilitate access to medical care and related services at least once in the preceding 12 months	IOM	IOM	y	14
15	Secondary Prevention	Proportion of people with diagnosed HIV infection who have had a documented tuberculosis screening test with results interpreted at least once since HIV diagnosis	IOM	IOM	y	15
16	Secondary Prevention	Proportion of people with diagnosed HIV infection who have had documented chlamydia, gonorrhea, and syphilis screenings at least once in the preceding 12 months	IOM	IOM	y	16
17	Secondary Prevention	Proportion of people with HIV infection who have had hepatitis B screening performed at least once since HIV diagnosis or for whom there is documented immunity	IOM	IOM	y	17
18	Secondary Prevention	Proportion of people with diagnosed HIV infection who have had hepatitis C screening performed at least once in the preceding 12 months.	IOM	IOM	y	18
19	Health Promotion and Primary Prevention	Proportion of people with diagnosed HIV infection who have received an influenza immunization during the preceding 12 months	IOM	IOM	y	19
20	Health Promotion and Primary Prevention	Proportion of people with diagnosed HIV infection who have received a pneumococcal immunization at least once since HIV diagnosis	IOM	IOM	y	20
21	Health Promotion and Primary Prevention	Proportion of people with diagnosed HIV infection who have received a hepatitis B vaccination, or who have documented immunity	IOM	IOM	y	21
22	Care of Chronic Conditions	Proportion of people with diagnosed HIV infection and HIVassociated nephropathy, hepatitis B (when treatment is indicted), or active tuberculosis who are not on ART	IOM	IOM	y	22
23	Care of Chronic Conditions	Proportion of pregnant women with diagnosed HIV infection who are not on ART	IOM	IOM	y	23
24	Care of Chronic Conditions	Proportion of ART-naïve people with diagnosed HIV infection who receive drug resistance testing (genotypic) prior to ART initiation	IOM	IOM	y	24
25	Secondary Prevention	Proportion of people with diagnosed HIV infection who were screened for mental health disorders at least once during the preceding 12 months	IOM	IOM	y	25
26	Secondary Prevention	Proportion of people with diagnosed HIV infection who were screened for substance use disorders at least once during the preceding 12 months	IOM	IOM	y	26
27	Screening for and Management of Social Determinants of Inequities of Health	Proportion of people with diagnosed HIV infection who were assessed for need for housing at least once during the preceding 12 months	IOM	IOM	y	27
28	Screening for and Management of Social Determinants of Inequities of Health	Proportion of people with diagnosed HIV infection who were assessed for need for food or nutrition at least once during the preceding 12 months	IOM	IOM	y	28
29	Screening for and Management of Social Determinants of Inequities of Health	Proportion of people with diagnosed HIV infection who were assessed for need for transportation at least once during the preceding 12 months	IOM	IOM	y	29
30	Care of Chronic Conditions	Percentage of pregnant women with HIV infection who are prescribed antiretroviral therapy	HAB	HAB	y	30
31	Care of Chronic Conditions	Percentage of clients with HIV infection who had 2 or more CD4 T-cell counts performed in the measurement year	HAB	HAB	n	4
32	Care of Chronic Conditions	Percentage of clients with AIDS who are prescribed HAART	HAB	HAB	y	32
33	Relational Continuity	Percentage of clients with HIV infection who had two or more medical visits in an HIV care setting in the measurement year	HAB	HAB	n	3
34	Care of Chronic Conditions	Percentage of clients with HIV infection and a CD4 T-cell count below 200 cells/mm3 who were prescribed PCP prophylaxis	HAB	HAB	y	34
35	Care of Chronic Conditions	Percentage of patients, regardless of age, with a diagnosis of HIV/AIDS with a viral load test performed at least every six months during the measurement year	HAB	HAB	n	5
36	Care of Chronic Conditions	Percentage of patients, regardless of age, with a diagnosis of HIV/AIDS with viral load below limits of quantification at last test during the measurement year	HAB	HAB	y	36
37	Care of Chronic Conditions	Percentage of clients with HIV infection on ARVs who were assessed and counseled1,2 for adherence two or more times in the measurement year	HAB	HAB	y	37
38	Secondary Prevention	Percentage of women with HIV infection who have a Pap screening in the measurement year	HAB	HAB	y	38
39	Health Promotion and Primary Prevention	Percentage of clients with HIV infection who completed the vaccination series for Hepatitis B	HAB	HAB	y	39
40	Secondary Prevention	Percentage of patients, regardless of age, for whom Hepatitis B screening was performed at least once since the diagnosis of HIV/AIDS or for whom there is documented infection or immunity	HAB	HAB	n	17
41	Secondary Prevention	Percentage of clients for whom Hepatitis C (HCV) screening was performed at least once since the diagnosis of HIV infection	HAB	HAB	n	18
42	Care of Chronic Conditions	Percentage of clients with HIV infection who received HIV risk counseling1 within the measurement year	HAB	HAB	y	42
43	Secondary Prevention	Percentage of clients with HIV infection on HAART who had a fasting lipid panel1 during the measurement year	HAB	HAB	y	43
44	Care of Chronic Conditions	Percent of clients with HIV infection who received an oral exam by a dentist at least once during the measurement year	HAB	HAB	y	44
45	Secondary Prevention	Percentage of adult clients with HIV infection who had a test for syphilis performed within the measurement year	HAB	HAB	y	45
46	Secondary Prevention	Percentage of clients with HIV infection who received testing with results documented for latent tuberculosis infection (LTBI) since HIV diagnosis	HAB	HAB	y	46
47	Secondary Prevention	Percentage of clients1 with HIV infection at risk for sexually transmitted infections (STI) who had a test for chlamydia within the measurement year	HAB	HAB	y	47
48	Secondary Prevention	Percentage of clients1 with HIV infection at risk for sexually transmitted infections (STIs) who had a test for gonorrhea within the measurement year	HAB	HAB	y	48
49	Care of Chronic Conditions	Percentage of clients1 with HIV and Hepatitis B (HBV) or Hepatitis C (HCV) infection who received alcohol counseling2 within the measurement year	HAB	HAB	y	49
50	Health Promotion and Primary Prevention	Percentage of clients1 with HIV infection who have received influenza vaccination within the measurement period2	HAB	HAB	n	19
51	Care of Chronic Conditions	Percentage of clients1 with HIV infection with CD4 count < 50 cells/mm3 who were prescribed Mycobacterium avium Complex (MAC) prophylaxis2 within the measurement year	HAB	HAB	y	51
52	Care of Chronic Conditions	Percentage of new clients1 with HIV infection who have had a mental health screening	HAB	HAB	y	52
53	Health Promotion and Primary Prevention	Percentage of clients1 with HIV infection who ever received pneumococcal vaccine	HAB	HAB	n	20
54	Secondary Prevention	Percentage of new clients1 with HIV infection who have been screened2 for substance use (alcohol & drugs) in the measurement year	HAB	HAB	n	26
55	Health Promotion and Primary Prevention	Percentage of clients1 with HIV infection who received tobacco cessation counseling within the measurement year	HAB	HAB	y	55
56	Secondary Prevention	Percentage of clients1 with HIV infection for whom Toxoplasma screening2 was performed at least once since the diagnosis of HIV infection3	HAB	HAB	y	56
57	Care of Chronic Conditions	Percentage of HIV-infected medical case management clients1 who had a medical case management care plan developed and/or updated two or more times in the measurement year.	HAB	HAB	y	57
58	Relational Continuity	Percentage of HIV-infected medical case management clients1 who had two or more medical visits in an HIV care setting in the measurement year.	HAB	HAB	y	58
59	Care of Chronic Conditions	Percentage of HIV-infected oral health patients1 who had a dental and medical health history2 (initial or updated) at least once in the measurement year.	HAB	HAB	y	59
60	Care of Chronic Conditions	Percentage of HIV-infected oral health patients1 who had a dental treatment plan2 developed and/or updated at least once in the measurement year.	HAB	HAB	y	60
61	Care of Chronic Conditions	Percentage of HIV-infected oral health patients1 who received oral health education2 at least once in the measurement year.	HAB	HAB	y	61
62	Care of Chronic Conditions	Percentage of HIV-infected oral health patients1 who had a periodontal screen or examination2 at least once in the measurement year.	HAB	HAB	y	62
63	Care of Chronic Conditions	Percentage of HIV-infected oral health patients1 with a Phase 12 treatment plan that is completed within 12 months.	HAB	HAB	y	63
64	Economic Accessibility	Percent of ADAP applications1 approved or denied for new ADAP enrollment2 within 14 days (two weeks) of ADAP receiving a complete application in the measurement year	HAB	HAB	y	64
65	Economic Accessibility	Percentage of ADAP enrollees1 who are reviewed for continued ADAP eligibility2 two or more times in the measurement year	HAB	HAB	y	65
66	Economic Accessibility	Percentage of new anti-retroviral classes that are included in the ADAP formulary within 90 days of the date of inclusion of new anti-retroviral classes in the PHS Guidelines for the Use of Antiretroviral Agents in HIV-1-infected Adults and Adolescents1 during the measurement year.	HAB	HAB	y	66
67	Economic Accessibility	Percent of identified inappropriate antiretroviral (ARV) regimen components prescriptions that are resolved by the ADAP program during the measurement year.	HAB	HAB	y	67
68	First-Contact Accessibility	Percent of Ryan White Program-funded outpatient/ambulatory care organizations in the system/network with a waiting time of 15 or fewer business days for a Ryan White Program-eligible patient to receive an appointment to enroll in outpatient/ambulatory medical care	HAB	HAB	y	68
69	First-Contact Accessibility	Percentage of individuals who test positive1 for HIV who are given their HIV-antibody test results in the measurement year	HAB	HAB	y	69
70	Population and Community Characteristics	Percentage of individuals with an AIDS diagnosis at time of initial outpatient/ambulatory medical care visit1 in the measurement year	HAB	HAB	n	1
71	Quality Improvement Processes	Percentage of Ryan White Program-funded clinical organizations with an HIV-specific quality management program1 in the measurement year	HAB	HAB	y	71
72	Quality Improvement Processes	Rate of achievement (percentage of patients) of the performance measurement of interest* in the system/network in the measurement year	HAB	HAB	y	72
73	Care of Chronic Conditions	Percentage of pediatric patients1 with HIV infection on ARVs who were assessed and counseled2,3 for adherence two or more times in the measurement year	HAB	HAB	y	73
74	Care of Chronic Conditions	Percentage of pediatric patients1 with HIV infection who met age-specific eligibility criteria2 were prescribed ARV therapy during the measurement year	HAB	HAB	y	74
75	Care of Chronic Conditions	Percentage of pediatric patients1 with HIV infection who had at least three (3) CD4 values2 performed in the measurement year	HAB	HAB	y	75
76	Secondary Prevention	Percentage of HIV- infected or exposed pediatric patients1 who had developmental surveillance2 documented3 in the measurement year	HAB	HAB	y	76
77	Secondary Prevention	Percentage of exposed infants1 born to HIV-infected women who received recommended virologic diagnostic testing2 for exclusion of HIV infection in the measurement year	HAB	HAB	y	77
78	Whole-Person Care	Percentage of adolescents1 with HIV infection who had a discussion about health care transition planning documented2 in the health record in the measurement year	HAB	HAB	y	78
79	Care of Chronic Conditions	Percentage of pediatric patients1 with HIV infection who had an HIV drug resistance test performed2 before initiation3 of ARV therapy if therapy started during the measurement year	HAB	HAB	y	79
80	Secondary Prevention	Percentage of pediatric patients1 with HIV infection on ARV therapy who had a lipid panel2 during the measurement year	HAB	HAB	y	80
81	Relational Continuity	Percentage of pediatric patients1 with HIV infection who had three or more medical visits in an HIV care setting2 in the measurement year	HAB	HAB	y	81
82	Health Promotion and Primary Prevention	Percentage of pediatric patients1 with HIV infection who have had at least one dose of Measles, Mumps & Rubella (MMR) vaccine administered2 between 12-24 months of age	HAB	HAB	y	82
83	Health Promotion and Primary Prevention	Percentage of infants1 born to HIV-infected women who were prescribed ZDV prophylaxis2 for HIV within 12 hours of birth during the measurement year	HAB	HAB	y	83
84	Health Promotion and Primary Prevention	Percentage of eligible infants1 with HIV-exposure who were prescribed PCP prophylaxis in the measurement year	HAB	HAB	y	84
85	Health Promotion and Primary Prevention	Percentage of eligible infants and children1 with HIV infection who were prescribed PCP prophylaxis in the measurement year	HAB	HAB	y	85
86	Care of Chronic Conditions	Percentage of pediatric/adolescent patients1 with HIV infection who know their HIV status or for whom there is a documented discussion2 about disclosure in the measurement year	HAB	HAB	y	86
87	Secondary Prevention	Percentage of pediatric patients1 with HIV infection who received testing with results documented for latent tuberculosis infection (LTBI) during the measurement year	HAB	HAB	y	87
88	Care of Chronic Conditions	Number of patients who have a documented baseline CD4 count and viral load test	NQC	NQC	y	88
89	Care of Chronic Conditions	Number of patients for whom viral load and CD4 count tests were performed at baseline and within four months of initiating ARV therapy	NQC	NQC	y	89
90	Care of Chronic Conditions	Number of HIV-infected children whose CD4 count or (preferably) CD4 percentages and HIV RNA viral load were measured at least every 4 months	NQC	NQC	n	75
91	Care of Chronic Conditions	Number of patients prescribed at least three ARV agents	NQC	NQC	y	91
92	Care of Chronic Conditions	Number of children who are: <12 months of age OR have AIDS or significant symptoms (all CDC Clinical Category C symptoms and all Clinical Category B symptoms except a single episode of serious bacterial infection and lymphoid interstitial pneumonitis) OR meet the CD4 criteria for their age group (1-5 years of age: CD4 percentage <25%; .5 years of age: CD4 cell count <350 cells/mm3) who are treate…	NQC	NQC	n	74
93	Care of Chronic Conditions	Number of children who are treated with ARV therapy, who have documentation of discussion about adherence in the visit before initiation of ARV therapy	NQC	NQC	y	93
94	Care of Chronic Conditions	Number of children who are treated with ARV therapy, who are initially treated with ARV therapy using at least 3 ARV agents	NQC	NQC	y	94
95	Care of Chronic Conditions	Number of patients who received any of the following combinations: 1. stavudine + zidovudine (d4T + AZT) 2. didanosine + stavudine (ddI + d4T) 3. lamivudine + emtricitabine (3TC + FTC) 4. atazanavir + tenofovir (ATV + TDF) without RTV	NQC	NQC	y	95
96	Care of Chronic Conditions	Number of patients who are prescribed lamivudine or emtricitabine without another agent active against HBV	NQC	NQC	y	96
97	Care of Chronic Conditions	Number of patients who received a resistance test before initiation of ARV therapy	NQC	NQC	n	24
98	Care of Chronic Conditions	Number of patients who received a resistance test either during treatment or within 4 weeks of regimen discontinuation	NQC	NQC	y	98
99	Care of Chronic Conditions	Number of HIV-infected children who initiated ARV therapy during the review period or started therapy in 2007 or later in whom a resistance test was performed	NQC	NQC	n	79
100	Care of Chronic Conditions	Number of children from the denominator (HIV children whose ARV therapy is changed during the review period due to virologic failure, as defined in the Guidelines) in whom a resistance test was performed while taking the failing regimen or within 1 month of stopping the failing regimen	NQC	NQC	y	100
101	Care of Chronic Conditions	Number of patients who are infected with viral strains that have 103N mutation and who are prescribed NNRTIs	NQC	NQC	y	101
102	Care of Chronic Conditions	Number of patients for whom adherence was assessed at last visit	NQC	NQC	n	37
103	Secondary Prevention	Number of patients with documented fasting glucose test administered annually	NQC	NQC	y	103
104	Secondary Prevention	Number of patients with documented serum creatinine testing with calculated creatinine clearance at least every 4 months	NQC	NQC	y	104
105	Secondary Prevention	Number of patients with annual documented urinalysis	NQC	NQC	n	237
106	Secondary Prevention	Number of patients who were evaluated for major risk factors for coronary heart disease, including tobacco use, hypertension, hypercholesterolemia, physical inactivity, obesity, and diabetes annually	NQC	NQC	y	106
107	Secondary Prevention	Number of patients (on ARV therapy) who received testing of fasting serum cholesterol, serum HDL, and triglyceride levels annually	NQC	NQC	n	43
108	Care of Chronic Conditions	Number of patients receiving any PI who received simvastatin or lovastatin	NQC	NQC	y	108
109	Secondary Prevention	Number of patients who received a Pap test in the past year	NQC	NQC	n	38
110	Whole-Person Care	Number of women who were asked if they wanted to become pregnant	NQC	NQC	y	110
111	Care of Chronic Conditions	Number of women who received counseling about importance and use of male or female condoms	NQC	NQC	y	111
112	Care of Chronic Conditions	Number of women with documented use or discussion/counseling about contraception	NQC	NQC	y	112
113	Care of Chronic Conditions	Number of women receiving preconception counseling	NQC	NQC	y	113
114	Care of Chronic Conditions	Number of sexually active women with documented interval menstrual history and condom/contraceptive history	NQC	NQC	y	114
115	Care of Chronic Conditions	Number of patients for whom CD4 count and viral load were measured each trimester of pregnancy	NQC	NQC	y	115
116	Care of Chronic Conditions	Number of patients who had HIV RNA measured at 34-36 weeks for mode of delivery assessment	NQC	NQC	y	116
117	Care of Chronic Conditions	Number of patients prescribed ARV prophylaxis, regardless of clinical, immunologic, or virologic status	NQC	NQC	n	30
118	Care of Chronic Conditions	Number of patients with HIV RNA level > 1,000 copies/ml prescribed HAART	NQC	NQC	y	118
119	Care of Chronic Conditions	Number of patients (prescribed ARV therapy with CD4 counts > 250 cells/mm3) prescribed nevirapine	NQC	NQC	y	119
120	Care of Chronic Conditions	Number of patients (prescribed ARV therapy) prescribed efavirenz during the first trimester	NQC	NQC	y	120
121	Care of Chronic Conditions	Number of women who received counseling to avoid breastfeeding	NQC	NQC	y	121
122	Care of Chronic Conditions	Number of patients (w HIV RNA viral load >1,000 copies/mL at 36 wks of pregnancy) for whom cesarean section was recommended	NQC	NQC	y	122
123	Care of Chronic Conditions	Number of patients who received administration of IV zidovudine during labor or prior to scheduled cesarean delivery alone or in combination with other ARV drugs	NQC	NQC	y	123
124	Care of Chronic Conditions	Number of patients who received documented maternal postpartum follow-up including monitoring of HIV infection with CD4 counts and viral load tests	NQC	NQC	y	124
125	Co-ordination	Number of patients who received referral to their own or a new HIV primary care provider after delivery	NQC	NQC	y	125
126	Care of Chronic Conditions	Number of infants (bw 6-18 mths exposed perinatally to HIV and have not been breastfed) who had a) at least 2 negative HIV DNA PCR or HIV RNA assays performed, with one at .1 month of age and another at .4 months of age, and no positive virologic tests OR two positive HIV viral tests on separate specimens at any age	NQC	NQC	y	126
127	Care of Chronic Conditions	Number of infants who were initiated on zidovudine prophylaxis within 12 hours of birth	NQC	NQC	y	127
128	Care of Chronic Conditions	Number of infants born to HIV-infected women who were not breastfed	NQC	NQC	y	121
129	Care of Chronic Conditions	Number of infants (who have not ad 2 negative virologic tests, one at > 2 wks and one > 4 wks of age) who initiated trimethoprim-sulfamethoxazole treatment by 6 weeks of age	NQC	NQC	y	129
130	Secondary Prevention	Number of HIV-infected patients who have received documented screening for TB infection with any approved test	NQC	NQC	n	15
131	Care of Acute Conditions	Number of HIV-infected patients who have undergone clinical evaluation, including medical history and chest x-ray within 3 days following confirmation that cough has persisted for 3 weeks	NQC	NQC	y	131
132	Care of Chronic Conditions	Number of HIV-infected patients with latent TB infection who have undergone clinical evaluation within 4 weeks following confirmation of latent TB infection diagnosis, including medical history and chest x-ray	NQC	NQC	y	132
133	Care of Chronic Conditions	Number of HIV-infected patients with latent TB who were prescribed treatment	NQC	NQC	y	133
134	Care of Chronic Conditions	Number of patients who were treated for TB with a regimen that includes rifampin plus a PI other than ritonavir	NQC	NQC	y	134
135	Care of Chronic Conditions	Number of patients with HIV-associated TB who are offered treatment in a DOT program	NQC	NQC	y	135
136	Care of Chronic Conditions	Number of patients with HIV-associated TB who are receiving treatment in a DOT program	NQC	NQC	y	136
137	Secondary Prevention	Number of patients who were tested for syphilis in the past year	NQC	NQC	n	45
138	Secondary Prevention	Number of women who were tested for cervical chlamydia infection in the past year	NQC	NQC	y	138
139	Secondary Prevention	Number of HIV-infected patients who have ever been tested for HCV at least once by either an antibody or a nucleic acid amplification test	NQC	NQC	n	18
140	Care of Chronic Conditions	Number of patients (w CD4 < 200 cells/mm3 OR a history of oropharyngeal candidiasis, OR a prior episode of PCP, AND a CD4 count of >200 cells/mm3 for a period of at least 3 months) who are prescribed one of the listed agents above for PCP prophylaxis	NQC	NQC	n	34
141	Care of Chronic Conditions	Number of patients with acute PCP who receive treatment for at least 21 days; for patients who do not tolerate this regimen, dapsone/trimethoprim or clindamycin/primaquine was prescribed	NQC	NQC	y	141
142	Care of Acute Conditions	Number of patients with cryptococcal meningitis who received therapy with at least 2 weeks of an amphotericin B preparation, followed by at least 22 weeks of fluconazole	NQC	NQC	y	142
143	Secondary Prevention	Number of patients who have received annual screening for depression	NQC	NQC	n	25
144	Secondary Prevention	Number of patients (with documented mental health disorder and no current or past history of alcohol/substance use) who were asked about their use of alcohol, marijuana, cocaine, crack cocaine, amphetamines, opiates, and benzodiazepines in the past year	NQC	NQC	y	144
145	Secondary Prevention	Number of patients (with documented mental health disorder and current or past history of alcohol/substance use) who were asked about their use of alcohol, marijuana, cocaine, crack cocaine, amphetamines, opiates, and benzodiazepines in the last quarter	NQC	NQC	n	144
146	Care of Chronic Conditions	Number of patients with depression with documented response to treatment within 4 weeks of treatment initiation	NQC	NQC	y	146
147	Collaboration	Number of patients whose records have specific documentation of communication or exchange of data between mental health and medical providers	NQC	NQC	y	147
148	Care of Chronic Conditions	Number of patients (receiving psychotropic medication) who were questioned about psychotropic medication side effects at baseline and annually	NQC	NQC	y	148
149	Secondary Prevention	Number of patients (with documented mental health disorder and no current or past history of alcohol/substance use) who were asked about their use of alcohol, marijuana, cocaine, crack cocaine, amphetamines, opiates, and benzodiazepines in the past year	NQC	NQC	n	144
150	Secondary Prevention	Number of patients (with documented mental health disorder and current or past history of alcohol/substance use) who were asked about their use of alcohol, marijuana, cocaine, crack cocaine, amphetamines, opiates, and benzodiazepines in the last quarter	NQC	NQC	n	144
151	Secondary Prevention	Number of HIV-infected patients who have documentation of annual screening for or discussion of substance use	NQC	NQC	n	26
152	Care of Chronic Conditions	Number of HIV-infected current injecting drug users who are receiving or have been referred to harm reduction counseling	NQC	NQC	y	152
153	Secondary Prevention	Number of patients who were asked at least once if they have injected any non-prescribed drugs since their last visit	NQC	NQC	y	153
154	Secondary Prevention	Number of patients (who have reported injecting non-prescribed drugs) who have been asked if they are sharing needles and drug injection paraphernalia	NQC	NQC	y	154
155	Co-ordination	Number of patients (who have reported injecting non-prescribed drugs) who have been referred for substance abuse treatment or harm reduction interventions (e.g., needle exchange programs)	NQC	NQC	y	155
156	Co-ordination	Number of patients (who have reported injecting non-prescribed drugs) who are referred to a substance use treatment program	NQC	NQC	n	155
157	Care of Chronic Conditions	Number of opioid-dependent patients who are receiving opioid agonist therapy	NQC	NQC	y	157
158	Secondary Prevention	Number of patients whose smoking status was assessed in the past year	NQC	NQC	y	158
159	Care of Chronic Conditions	Number of current smokers or users of other tobacco products who received assistance with cessation	NQC	NQC	y	159
160	Care of Chronic Conditions	Number of patients who were asked at their initial visit if all of their sex and needle-sharing partners have been informed of their exposure to HIV	NQC	NQC	y	160
161	Co-ordination	Number of patients (who have not shared info with their partners) who have been referred to appropriate health department to discuss and arrange for notification of such partners	NQC	NQC	y	161
162	Care of Chronic Conditions	Number of patients (who report engaging in sex w partners who are either HIV-negative or of unknown HIV status) who were asked whether they have disclosed their serostatus to such partners	NQC	NQC	y	162
163	Care of Chronic Conditions	Number of patients (who report engaging in sex w partners who are either HIV-negative or of unknown HIV status) who were asked whether they have always used condoms with such partners	NQC	NQC	y	163
164	Care of Chronic Conditions	Number of patients (who report engaging in high-risk sexual behaviour w partners who are either HIV-negative or of unknown HIV status and have not disclosed their HIV status) who are counseled with intent to change behavior regarding disclosure of HIV status to sex partners	NQC	NQC	y	164
165	Co-ordination	Number of patients (who need additional services related to HIV transmission prevention that cannot be adequately addressed during clinic visit) who are referred to HIV prevention counseling services	NQC	NQC	y	165
166	Care of Acute Conditions	Number of times when PEP was prescribed and the following information was also documented: history of source patient’s ARV history, adherence with regimen, current HIV viral burden and CD-4 count; if all of these components cannot be obtained, unavailability should be documented	NQC	NQC	y	166
167	Care of Acute Conditions	Number of times that criteria for risk of exposure were documented	NQC	NQC	y	167
168	Care of Acute Conditions	Number of female HCWs for whom PEP is prescribed and in which clinical or laboratory proof of a pregnancy test is documented in the health record	NQC	NQC	y	168
169	Care of Acute Conditions	Number of HCWs for whom the prescribed regimen matched the recommendations in state or CDC guidelines	NQC	NQC	y	169
170	Care of Acute Conditions	Number of HCWs for whom PEP was prescribed within 2 hours of exposure	NQC	NQC	y	170
171	Care of Acute Conditions	Number of HCWs receiving PEP who have documentation of adherence monitoring at a clinical visit 48-72 hours after the exposure and weekly for 4 weeks	NQC	NQC	y	171
172	Care of Acute Conditions	Number of HCWs receiving PEP who were evaluated for medication toxicity at least once every other week	NQC	NQC	y	172
173	Care of Acute Conditions	Number of HCWs receiving PEP who were evaluated for medication toxicity at least once every other week	NQC	NQC	y	173
174	Care of Chronic Conditions	Number of patients who received an annual intra-oral exam with a dental caries and soft tissue exam	NQC	NQC	y	174
175	Care of Chronic Conditions	Number of patients who had an annual health history that included: • Contact information for primary care provider • Information about whether patient is receiving HIV medical care • Current HIV treatment medication and changes in regimen Allergies (baseline) • Laboratory data • Hepatitis B status • Hepatitis C status • CD4 count • HIV viral load	NQC	NQC	y	175
176	Care of Chronic Conditions	Number of patients who received an annual periodontal exam	NQC	NQC	n	62
177	Care of Chronic Conditions	Number of patients who had an annual extra-oral (head and neck) exam	NQC	NQC	y	177
178	Care of Chronic Conditions	Number of patients who have a written treatment plan that is updated annually	NQC	NQC	n	60
179	Care of Chronic Conditions	Number of patients with documentation of having received oral health education about both caries prevention and smoking cessation at the initial and subsequent recall visits	NQC	NQC	y	179
180	Relational Continuity	Percentage of patients, regardless of age, with a diagnosis of HIV who had at least one medical visit in each 6-month period of the 24-month measurement period with a minimum of 60 days between medical visits	NQF	HAB	n	3
181	Relational Continuity	Percentage of patients, regardless of age, with a diagnosis of HIV who did not have a medical visit in the last 6 months of the measurement year	NQF	HAB	n	3
182	Care of Chronic Conditions	Percentage of patients, regardless of age, with a diagnosis of HIV with a HIV viral load less than 200 copies/mL at last HIV viral load test during the measurement year	NQF	HAB	n	36
183	Care of Chronic Conditions	Percentage of patients, regardless of age, with a diagnosis of HIV prescribed antiretroviral therapy for the treatment of HIV infection during the measurement year	NQF	HAB	y	183
184	Care of Chronic Conditions	Percentage of patients aged six months and older with a diagnosis of HIV/AIDS, with at least two CD4 cell counts or percentages performed during the measurement year at least 3 months apart	NQF	Horberg 2010	n	4
185	Health Promotion and Primary Prevention	Percentage of patients aged 6 weeks or older with a diagnosis of HIV/AIDS, who were prescribed Pneumocystis jiroveci pneumonia (PCP) prophylaxis	NQF	Horberg 2010	y	185
186	Secondary Prevention	Percentage of patients aged 3 months and older with a diagnosis of HIV/AIDS, for whom there was documentation that a tuberculosis (TB) screening test was performed and results interpreted (for tuberculin skin tests) at least once since the diagnosis of HIV infection	NQF	Horberg 2010	n	15
187	Secondary Prevention	Percentage of patients aged 13 years and older with a diagnosis of HIV/AIDS, who have received chlamydia, gonorrhea, and syphilis screenings at least once since the diagnosis of HIV infection	NQF	Horberg 2010	n	16
188	Population and Community Characteristics	Percentage of persons 13 years and older diagnosed with Stage 3 HIV infection (AIDS) within 3 months of a diagnosis of HIV infection	NQF	CDC	n	1
189	Care of Chronic Conditions	Percentage of patients on ARV therapy with one clinical visit in each six month period of the review period for whom adherence is assessed and quantified in the review period.	HIVQUAL	HIVQUAL	n	37
190	Secondary Prevention	Percentage of patients with one clinical visit in each six month period of the review period who are MSM, female and had an abnormal cervical and/or vulvar histology, OR otherwise have a history of anogenital condyloma for whom an anal pap test was performed during the review period.	HIVQUAL	HIVQUAL	y	190
191	Secondary Prevention	Percentage of patients with one clinical visit in each six month period of the review period for whom an anorectal exam was performed during the review period.	HIVQUAL	HIVQUAL	y	191
192	Care of Chronic Conditions	Percentage of patients with one clinical visit in each six month period of the review period who have an ART start date before the start of the review period OR who do not have an ART start date before the start of the review period but do have one or more CD4 counts recorded during the review period of <350 cells/mm3 (< 500 cells/mm3) for whom ART drugs were prescribed during the review period.	HIVQUAL	HIVQUAL	n	32
193	Care of Chronic Conditions	Percentage of patients with one clinical visit in each six month period of the review period who had one or more VL value recorded as >1000 copies/mm3 during the review period, were ARV-naïve at the start of the review period, and initiated ARV therapy the review period, for whom a baseline resistance test was performed 90 days prior to ARV initiation	HIVQUAL	HIVQUAL	n	24
194	Engagement	Percentage of patients with one clinical visit in each six month period of the review period who were identified as having used one or more external supportive service (case management, mental health, substance use, treatment adherence, and/or other supportive service) during the review period (as evidenced by a discussion or other form of documentation) for whom there is evidence of patient’s in…	HIVQUAL	HIVQUAL	y	194
195	Care of Chronic Conditions	Percentage of patients with one clinical visit in each six month period of the review period for whom one or more CD4 count was performed during the review period.	HIVQUAL	HIVQUAL	n	4
196	Secondary Prevention	Percentage of patients with one clinical visit in each six month period of the review period who had one or more tests for Chlamydia during the review period: urine/cervical/urethral; pharyngeal (nucleic acid test or culture); AND/OR rectal (nucleic acid test or culture).	HIVQUAL	HIVQUAL	n	47
197	Care of Acute Conditions	Percentage of patients with one clinical visit in each six month period of the review period who were treated following each positive result from one or more Chlamydia screening(s) performed during the review period.	HIVQUAL	HIVQUAL	y	197
198	Relational Continuity	Percentage of HIV+ patients who had two or more medical visits for primary care with a provider with prescribing privileges with at least one visit in each semester of the review period. These patients are considered eligible for HIVQUAL review.	HIVQUAL	HIVQUAL	n	3
199	Secondary Prevention	Percentage of patients aged 50 years of age and older with one clinical visit in each six month period of the review period who received a colon cancer screening (colonoscopy) either during the review period or the nine years preceding the start of the review period.	HIVQUAL	HIVQUAL	y	199
200	Secondary Prevention	Percentage of patients with one clinical visit in each six month period of the review period for whom fasting blood glucose level or plasma glucose level obtained from Oral Glucose Tolerance Test (OGTT) was measured, and/or HbAlc test was performed during the review period.	HIVQUAL	HIVQUAL	y	200
201	Care of Chronic Conditions	Percentage of patients with one clinical visit in each six month period of the review period with an HbAlc test result of . 6.5% OR fasting blood glucose .126 mg/DL OR Oral Glucose Tolerance Test (OGTT) .200 for whom serum creatinine measurement was performed during the review	HIVQUAL	HIVQUAL	y	201
202	Care of Chronic Conditions	Percentage of patients with one clinical visit in each six month period of the review period with an HbAlc test result of . 6.5% OR fasting blood glucose .126 mg/DL OR Oral Glucose Tolerance Test (OGTT) .200 for whom a retinal exam was performed during the review period.	HIVQUAL	HIVQUAL	y	202
203	Secondary Prevention	Percentage of patients with one clinical visit in each six month period of the review period who had one or more tests for gonorrhea during the review period: urine/cervical/urethral; pharyngeal (nucleic acid test or culture); AND/OR rectal (nucleic acid test or culture).	HIVQUAL	HIVQUAL	n	48
204	Care of Acute Conditions	Percentage of patients with one clinical visit in each six month period of the review period that were treated following each positive result from one or more gonorrhea screening(s) performed during the review period.	HIVQUAL	HIVQUAL	y	204
205	Secondary Prevention	Percentage of female patients with one clinical visit in each six month period of the review period who received a Pap test during the review period.	HIVQUAL	HIVQUAL	n	38
206	Care of Chronic Conditions	Percentage of ART-naïve patients with one clinical visit in each six month period of the review period that are starting ARV therapy for the first time during the review period, and who are virologically suppressed within 12 weeks of initiation of therapy; suppressed defined as the viral load is <200 copies/mm3 (either detectable or undetectable) OR <400 copies/mm3 (and undetectable)	HIVQUAL	HIVQUAL	y	206
207	Care of Chronic Conditions	Percentage of patients with one clinical visit in each six month period of the review period for whom a health literacy evaluation was performed anytime either during or before the review period.	HIVQUAL	HIVQUAL	y	207
208	Care of Chronic Conditions	Percentage of patients with one clinical visit in each six-month period and need for health literacy intervention documented during the review period for whom a health literacy intervention was implemented during the review period.	HIVQUAL	HIVQUAL	y	208
209	Secondary Prevention	Percentage of patients with one clinical visit in each six month period of the review period for whom hepatitis C status was documented in the medical record at the end of the review period.	HIVQUAL	HIVQUAL	y	209
210	Secondary Prevention	Percentage of patients with one clinical visit in each six month period of the review period who have a known positive HCV serostatus during the first nine months of the review period (including those who have a known positive serostatus at the start of the review period) for whom an HCV RNA assay was performed during the review period.	HIVQUAL	HIVQUAL	y	210
211	Care of Chronic Conditions	Percentage of patients with one clinical visit in each six month period of the review period who have a known positive HCV serostatus (including those who have a known positive RNA assay at the start of the review period) with a documented discussion of further treatment or evaluation during the review period.	HIVQUAL	HIVQUAL	y	211
212	Secondary Prevention	Percentage of patients with one clinical visit in each six month period of the review period who have a known negative HCV serostatus at the start of the review period and are at a high risk for infection (active IDUs, multiple partners, MSM without barrier protection, new abnormal liver function tests or LFTs) who are retested for HCV during the review period.	HIVQUAL	HIVQUAL	y	212
213	Secondary Prevention	Percentage of patients with one clinical visit in each six month period of the review period for whom one or more blood pressure measurements were performed during the review period.	HIVQUAL	HIVQUAL	y	213
214	Care of Chronic Conditions	Percentage of patients with one clinical visit in each six month period of the review period who were diagnosed as either Stage 1 or Stage 2 hypertensive as a result of the last blood pressure measurement performed during the review period and who were appropriately managed.	HIVQUAL	HIVQUAL	y	214
215	Health Promotion and Primary Prevention	Percentage of patients with one clinical visit in each six month period of the review period that received an influenza vaccination during the review period.	HIVQUAL	HIVQUAL	n	19
216	Secondary Prevention	Percentage of patients with one clinical visit in each six month period of the review period for whom an LTBI screening was performed and the results were read either during the review period or the twelve months preceding the start of the review period.	HIVQUAL	HIVQUAL	n	46
217	Secondary Prevention	Percentage of patients with one clinical visit in each six month period of the review period for whom a lipid screening was performed during the review period. At a minimum, lipid screening should include determination of cholesterol, high-density lipoprotein (HDL) and triglyceride levels	HIVQUAL	HIVQUAL	n	43
218	Care of Chronic Conditions	Percentage of patients with one clinical visit in each six month period of the review period with one or more CD4 cell counts recorded as <200 cells/mm3 during the review period), who were prescribed prophylactic therapy.	HIVQUAL	HIVQUAL	n	34
219	Secondary Prevention	Percentage of female patients who are aged 40 years and older with one clinical visit in each six month period of the review period who received a mammogram either during the review period or the twelve-months preceding the start of the review period.	HIVQUAL	HIVQUAL	y	219
220	Secondary Prevention	Percentage of patients with one clinical visit in each six month period of the review period for whom a mental health screening was performed during the review period. Components of the mental health screening include: screenings for depression, anxiety and PTSD, and assessments for cognitive function, domestic violence, sleeping habits and appetite	HIVQUAL	HIVQUAL	n	25
221	Co-ordination	Percentage of patients with one clinical visit in each six month period of the review period with a problem identified as a result of a mental health screening (depression, anxiety, PTSD and/or cognitive function) performed during the review period, for whom a referral for treatment was made during the review period. Indicator is calculated separately for each condition.	HIVQUAL	HIVQUAL	y	221
222	Care of Chronic Conditions	Percentage of patients with one clinical visit in each six month period of the review period with a problem identified as a result of a mental health screening (depression, anxiety, PTSD and/or cognitive function) performed during the review period for whom a referral for treatment was made during the review period, who kept the referral appointment. Indicator is calculated separately for each co…	HIVQUAL	HIVQUAL	y	222
223	Care of Chronic Conditions	Percentage of patients with one clinical visit in each six month period of the review period who received an oral health exam during the review period.	HIVQUAL	HIVQUAL	y	223
224	Care of Chronic Conditions	Percentage of patients with one clinical visit in each six month period of the review period who received patient education during the review period, including at a minimum such topics as safer transmission, ARV therapy, effects on the immune system and prognosis.	HIVQUAL	HIVQUAL	y	224
225	Care of Chronic Conditions	Percentage of patients with one clinical visit in each six month period of the review period with one or more CD4 counts recorded as <200 cells/mm3 during the review period, who were prescribed prophylactic therapy.	HIVQUAL	HIVQUAL	n	34
226	Health Promotion and Primary Prevention	Percentage of patients with one clinical visit in each six month period of the review period that received a pneumococcal vaccination either during the review period or the 4 years preceding the start of the review period.	HIVQUAL	HIVQUAL	n	20
227	Care of Chronic Conditions	Percentage of patients with one clinical visit in each six month period of the review period who received prevention education during each six-month period of the review period, including at a minimum such topics as safer sexual relations, harm reduction and partner notification	HIVQUAL	HIVQUAL	y	227
228	Relational Continuity	Percentage of new patients with one clinical visit in each six month period of the review period who were seen for their initial HIV primary care medical visit during either the first or second trimester of the review period AND who had one or more HIV primary care visits in all subsequent trimesters of the review period.	HIVQUAL	HIVQUAL	y	228
229	Secondary Prevention	Percentage of patients with one clinical visit in each six month period of the review period for whom a screening or discussion of sexual activity was performed during the review period.	HIVQUAL	HIVQUAL	y	229
230	Secondary Prevention	Percentage of patients with one clinical visit in each six month period of the review period with whom substance use was discussed/assessed during the review period, with “never” defined as no history of substance use, “current use” defined as 0-6 months from date of assessment and “past use” defined as 6 or more months from date of assessment.	HIVQUAL	HIVQUAL	n	26
231	Co-ordination	Percentage of patients with one clinical visit in each six month period of the review period, with whom substance use was discussed/assessed during the review period, thus identified as current users (0-6 months from date of assessment) AND were not in treatment, for which referrals were made for substance use treatment.	HIVQUAL	HIVQUAL	n	155
232	Care of Chronic Conditions	Percentage of patients with one clinical visit in each six month period of the review period with whom substance use was discussed/assessed during the review period and thus identified as past users (6-24 months from date of review) with whom relapse prevention or ongoing treatment has been discussed.	HIVQUAL	HIVQUAL	y	232
233	Secondary Prevention	Percentage of patients with one clinical visit in each six month period of the review period who received a syphilis screening during the review period.	HIVQUAL	HIVQUAL	n	45
234	Care of Acute Conditions	Percentage of patients with one clinical visit in each six month period of the review period who were treated following a positive result from a serum syphilis screening during the review period.	HIVQUAL	HIVQUAL	y	234
235	Secondary Prevention	Percentage of patients with one clinical visit in each six month period of the review period with whom tobacco use was discussed/assessed during the review period.	HIVQUAL	HIVQUAL	n	158
236	Care of Chronic Conditions	Percentage of patients with one clinical visit in each six month period of the review period identified as tobacco users following a tobacco use screening performed during the review period with whom tobacco use cessation was discussed during the review period.	HIVQUAL	HIVQUAL	n	159
237	Secondary Prevention	Percentage of patients with one clinical visit in each six month period of the review period for whom a laboratory urinalysis was performed during the review period.	HIVQUAL	HIVQUAL	y	237
238	Care of Chronic Conditions	Percentage of patients with one clinical visit in each six month period of the review period for whom at least one viral load test was performed in each six-month semester of the review period at least 60 days apart.	HIVQUAL	HIVQUAL	n	5
239	Care of Chronic Conditions	Percentage of patients on ART for a minimum of 12 weeks with one clinical visit in each six month period of the review period who are considered suppressed as derived from the last recorded viral load of the review period; suppressed defined as the viral load is <200 cells/mm3 (either detectable or undetectable) OR <400 copies/mm3 (and undetectable).	HIVQUAL	HIVQUAL	n	7
240	Care of Chronic Conditions	Percentage of patients on ART for a minimum of 12 weeks with one clinical visit in each six month period of the review period who are considered suppressed throughout the review period; suppressed defined as the viral load is <200 copies/mm3 (either detectable or undetectable) OR <400 copies/mm3 (and undetectable).	HIVQUAL	HIVQUAL	n	7
241	Care of Chronic Conditions	Percentage of patients who had two or more clinical visits for primary care with a provider with prescribing privileges with at least one visit in each six-month semester of the review period. These patients are considered eligible for HIVQUAL review.	HIVQUAL Data	HIVQUAL	y	241
242	Relational Continuity	Percentage of new patients with at least one clinical visit in each six-month period of the review period who were seen for their initial HIV primary care medical visit during either the first or second trimester of the review period AND who had one or more HIV primary care visits in all subsequent trimesters of the review period.	HIVQUAL Data	HIVQUAL	n	228
243	Relational Continuity	Number of Visits per patient vs. Number of Patients Also expressed as a) Pts w >90 b/w 1st and last visit, b) Pts w >150 days b/w 1st and last visit, c) Pts who visited every 4 mo.	HIVQUAL Data	HIVQUAL	n	3
244	Care of Chronic Conditions	Percentage of patients on ART for a minimum of 12 weeks with one visit in each six-month period of the review period who are considered suppressed as derived from the last recorded viral load of the review period; “suppressed” defined as the viral load is <200 copies/mm3 (either detectable or undetectable) OR <400 copies/mm3 (and undetectable).	HIVQUAL Data	HIVQUAL	n	7
245	Care of Chronic Conditions	Percentage of patients on ART for a minimum of 12 weeks with at least one clinical visit in each six-month period of the review period who are considered suppressed throughout the review period; “suppressed” defined as the viral load is <200 copies/mm3 (either detectable or undetectable) OR <400 copies/mm3 (and undetectable).	HIVQUAL Data	HIVQUAL	n	7
246	First-Contact Accessibility	Percent of new patients falling into categories (0-7;8-15;16-30;31-60;61-90;>90) of days b/w diagnosis and clinical visit	HIVQUAL Data	HIVQUAL	n	2
247	Care of Chronic Conditions	Percent of patients falling into categories (same as above) of days b/w diagnosis and first CD4 test	HIVQUAL Data	HIVQUAL	y	247
248	Population and Community Characteristics	Percet of patients falling into different categories (0-50;51-200;201-350;351-500;>500) of first CD4 count	HIVQUAL Data	HIVQUAL	n	1
249	Care of Chronic Conditions	Percentage of patients with at least one clinical visit in each six-month period of the review period for whom at least one viral load test was performed in each six-month semester of the review period at least 60 days apart.	HIVQUAL Data	HIVQUAL	n	5
250	Care of Chronic Conditions	Percentage of patients with at least one clinical visit in each six-month period of the review period for whom one or more CD4 count was performed during the review period.	HIVQUAL Data	HIVQUAL	n	4
251	Care of Chronic Conditions	Number of drug regiments falling into categories (No contraindications;single drug therapy;dual drug therapy;Other contraindicated regimens)	HIVQUAL Data	HIVQUAL	y	251
252	Care of Chronic Conditions	List of regimens discovered (single and dual drug therapy)	HIVQUAL Data	HIVQUAL	n	251
253	Care of Chronic Conditions	List of regimens discovered (other contraindicated therapy)	HIVQUAL Data	HIVQUAL	n	251
254	Care of Chronic Conditions	Percentage of patients on ARV therapy with at least one clinical visit in each six-month period of the review period for whom adherence is assessed and quantified in the review period	HIVQUAL Data	HIVQUAL	n	37
255	Care of Chronic Conditions	Percentage of patients with at least one clinical visit in each six-month period of the review period who had one or more VL recorded as >1000 copies/mm3 during the review period, were ARV-na..ve at the start of the review period, and initiated ARV therapy during the review period, for whom a baseline resistance test was performed during the 90 day period immediately preceding ARV initiation.	HIVQUAL Data	HIVQUAL	n	24
256	Secondary Prevention	Percentage of patients with at least one clinical visit in each six-month period of the review period for whom substance use was discussed/assessed during the review period, with “never” defined as no history of substance use, “current use” defined as 0-6 months from date of assessment, and “past use” defined as 6 or more months from date of assessment.	HIVQUAL Data	HIVQUAL	n	26
257	Care of Chronic Conditions	Percent of current substance users who did not receive treatment during the review period	HIVQUAL Data	HIVQUAL	y	257
258	Co-ordination	Percent of current substance users not in treatment who were referred for treatment	HIVQUAL Data	HIVQUAL	n	155
259	Secondary Prevention	Percentage of patients with at least one clinical visit in each six-month period of the review period for whom a mental health screening was performed during the review period. Components of the mental health screening include: screenings for depression, anxiety, and PTSD; and assessments for cognitive function, domestic violence, sleeping habits, and appetite.	HIVQUAL Data	HIVQUAL	n	25
260	Secondary Prevention	Composite Mental Health measures borken down by disorder (Depression;Anxiety;Cognitive Function; PTSD;Appetite;Sleeping;Domestic Violence;Mental Health Screening)	HIVQUAL Data	HIVQUAL	y	260
261	Population and Community Characteristics	Percentage of patients with a problem warranting treatment	HIVQUAL Data	HIVQUAL	y	261
262	Co-ordination	Percentage of patients referred for treatment	HIVQUAL Data	HIVQUAL	n	221
263	Accommodation	Percentage of patients who kept an appointment	HIVQUAL Data	HIVQUAL	y	263
264	Secondary Prevention	Percentage of patients with at least one clinical visit in each six-month period of the review period who received a syphilis screening during the review period.	HIVQUAL Data	HIVQUAL	n	45
265	Secondary Prevention	Percentage of patients with at least one clinical visit in each six-month period of the review period who had one of more tests for Chlamydia during the review period: urine/cervical/urethral; pharyngeal (nucleic acid test or culture); AND/OR rectal (nucleic acid test or culture).	HIVQUAL Data	HIVQUAL	n	47
266	Secondary Prevention	Percentage of patients with at least one clinical visit in each six-month period of the review period who had one of more tests for gonorrhea during the review period: urine/cervical/urethral; pharyngeal (nucleic acid test or culture); AND/OR rectal (nucleic acid test or culture).	HIVQUAL Data	HIVQUAL	n	48
267	Population and Community Characteristics	Percentage of patients with a positive syphilis test	HIVQUAL Data	HIVQUAL	y	267
268	Population and Community Characteristics	Percentage of patients with active syphilis	HIVQUAL Data	HIVQUAL	y	268
269	Care of Acute Conditions	Percentage of patients treated for Syphilis	HIVQUAL Data	HIVQUAL	n	234
270	Population and Community Characteristics	Percentage of patients with a positive test for chlamydia	HIVQUAL Data	HIVQUAL	y	270
271	Care of Acute Conditions	Percentage of patients treated for chlamydia	HIVQUAL Data	HIVQUAL	n	197
272	Population and Community Characteristics	Percentage of patients with a positive test for genital Gonorrhea	HIVQUAL Data	HIVQUAL	y	272
273	Care of Acute Conditions	Percentage of patients treated for genital Gonorrhea	HIVQUAL Data	HIVQUAL	n	204
274	Population and Community Characteristics	Percentage of patients with a positive test for Pharyngeal or Rectal Chlamydia	HIVQUAL Data	HIVQUAL	y	274
275	Care of Acute Conditions	Percentage of patients treated for Pharyngeal or Rectal Chlamydia	HIVQUAL Data	HIVQUAL	y	275
276	Population and Community Characteristics	Percentage of patients with a positive test for Pharyngeal or Rectal Gonorrhea	HIVQUAL Data	HIVQUAL	y	276
277	Care of Acute Conditions	Percentage of patients treated for Pharyngeal or Rectal Gonorrhea	HIVQUAL Data	HIVQUAL	y	277
278	Secondary Prevention	Percentage of patients with at least one clinical visit in each six-month period of the review period for whom a screening or discussion of sexual activity was performed during the review period.	HIVQUAL Data	HIVQUAL	n	229
279	Population and Community Characteristics	Percentage of patients who reported any sexual activity	HIVQUAL Data	HIVQUAL	y	279
280	Population and Community Characteristics	Percentage of patients who reported vaginal intercourse	HIVQUAL Data	HIVQUAL	y	280
281	Population and Community Characteristics	Percentage of patients who reported oral intercourse	HIVQUAL Data	HIVQUAL	y	281
282	Population and Community Characteristics	Percentage of patients who reported anal intercourse	HIVQUAL Data	HIVQUAL	y	282
283	Care of Chronic Conditions	Percentage of patients with at least one clinical visit in each six-month period of the review period for whom hepatitis C status was documented in the medical record at the end of the review period based on either an antibody status and/or RNA assay.	HIVQUAL Data	HIVQUAL	n	209
284	Population and Community Characteristics	Percentage of patients who are HCV Antibody Positive	HIVQUAL Data	HIVQUAL	y	284
285	Care of Chronic Conditions	Percentage of HCV antibody negative patients whose antibody screen ocurred in the last 5 years	HIVQUAL Data	HIVQUAL	y	285
286	Secondary Prevention	Percentage of high risk patients retested for HCV during the review period	HIVQUAL Data	HIVQUAL	n	212
287	Secondary Prevention	Percentage of antibody positive patients who received an RNA assay	HIVQUAL Data	HIVQUAL	n	210
288	Population and Community Characteristics	Percentage of patients who are HCV RNA positive	HIVQUAL Data	HIVQUAL	y	288
289	Care of Chronic Conditions	Percentage of patients with Further treatment or evaluation	HIVQUAL Data	HIVQUAL	n	211
290	Secondary Prevention	Percentage of female and transgendered with biological cervix patients with at least one clinical visit in each six-month period of the review period who received a Pap test during the review period.	HIVQUAL Data	HIVQUAL	n	38
291	Population and Community Characteristics	Percentage of patients with abnormal Pap results	HIVQUAL Data	HIVQUAL	y	291
292	Co-ordination	Percentage of patients referred for follow-up	HIVQUAL Data	HIVQUAL	y	292
293	Population and Community Characteristics	Percentage of patients with a diagnosis of cervical cancer	HIVQUAL Data	HIVQUAL	y	293
294	Population and Community Characteristics	Percentage of patients with cervical cancer	HIVQUAL Data	HIVQUAL	y	294
295	Secondary Prevention	Percentage of patients with at least one clinical visit in each six-month period of the review period for whom an LTBI screening was performed and the results were read either during the review period or the twelve months preceding the start of the review period.	HIVQUAL Data	HIVQUAL	n	46
296	Population and Community Characteristics	Percentage of patients with a positive LTBI screening	HIVQUAL Data	HIVQUAL	y	296
297	Care of Chronic Conditions	Percentage of patients with at least one clinical visit in each six-month period of the review period with one or more CD4 counts recorded as <200 copies/mm3 during the review period who were prescribed prophylactic therapy.	HIVQUAL Data	HIVQUAL	n	34
298	Care of Chronic Conditions	Percentage of patients with at least one clinical visit in each six-month period of the review period with one or more CD4 counts recorded as <200 copies/mm3 during the review period who were prescribed prophylactic therapy.	HIVQUAL Data	HIVQUAL	n	34
299	Health Promotion and Primary Prevention	Percentage of patients with at least one clinical visit in each six-month period of the review period who received an influenza vaccination during the review period.	HIVQUAL Data	HIVQUAL	n	19
300	Health Promotion and Primary Prevention	Percentage of patients with at least one clinical visit in each six-month period of the review period who received a pneumococcal vaccination either during the review period or the 4 years preceding the start of the review period.	HIVQUAL Data	HIVQUAL	n	20
301	Secondary Prevention	Percentage of patients with at least one clinical visit in each six-month period of the review period with whom tobacco use was discussed/assessed during the review period	HIVQUAL Data	HIVQUAL	n	158
302	Population and Community Characteristics	Percentage of patients reporting tobacco use	HIVQUAL Data	HIVQUAL	y	302
303	Care of Chronic Conditions	Percentage of patients who received cessation counseling	HIVQUAL Data	HIVQUAL	n	159
304	Care of Chronic Conditions	Percentage of patients with at least one clinical visit in each six-month period of the review period who received an oral health exam by an oral health provider during the review period.	HIVQUAL Data	HIVQUAL	n	223
305	Secondary Prevention	Percentage of female patients who are aged 40 years and older with at least one clinical visit in each six-month period of the review period who received a mammogram either during the review period or the twelve months preceding the start of the review period.	HIVQUAL Data	HIVQUAL	n	219
306	Secondary Prevention	Percentage of female patients who are aged 50 years and older with at least one clinical visit in each six-month period of the review period who received a mammogram either during the review period or the twelve months preceding the start of the review period.	HIVQUAL Data	HIVQUAL	n	219
307	Secondary Prevention	Percentage of patients with at least one clinical visit in each six-month period of the review period for whom an anorectal exam was performed during the review period.	HIVQUAL Data	HIVQUAL	n	191
308	Secondary Prevention	Percentage of patients with at least one clinical visit in each six-month period of the review period who are MSM, female and had an abnormal cervical and/or vulvar histology, OR otherwise have a history of anogenital condyloma for whom an anal Pap test was performed during the review period	HIVQUAL Data	HIVQUAL	n	190
309	Secondary Prevention	Percentage of patients with at least one clinical visit in each six-month period of the review period for whom a laboratory urinalysis was performed during the review period.	HIVQUAL Data	HIVQUAL	n	237
310	Secondary Prevention	Percentage of patients with at least one clinical visit in each six-month period of the review period for whom fasting blood glucose level or plasma glucose level obtained from Oral Glucose Tolerance Test (OGTT), or HbA1c test was performed during the review period.	HIVQUAL Data	HIVQUAL	n	200
311	Secondary Prevention	Percentage of patients with at least one clinical visit in each six-month period of the review period for whom one or more blood pressure measurements were performed during the review period	HIVQUAL Data	HIVQUAL	n	213
312	Secondary Prevention	Percentage of patients with at least one clinical visit in each six-month period of the review period for whom a lipid screening was performed during the review period	HIVQUAL Data	HIVQUAL	n	43
313	Care of Chronic Conditions	Percentage of eligible patients for which serum creatinine levels were tested	HIVQUAL Data	HIVQUAL	n	201
314	Care of Chronic Conditions	Percentage of eligible patients for which retinal exam was performed	HIVQUAL Data	HIVQUAL	n	202
315	Care of Chronic Conditions	Proportion of patients with a HbA1c level: (<8%;8-9%;>9%)	HIVQUAL Data	HIVQUAL	y	315
316	Care of Chronic Conditions	Percentage of patients with at least one clinical visit in each six-month period of the review period for whom a blood pressure measurement was performed during the review period whose last blood pressure measurement was greater than 140/90 mmHg.	HIVQUAL Data	HIVQUAL	y	316
317	Care of Chronic Conditions	Percentage of hypertensive patients receiving any treatment	HIVQUAL Data	HIVQUAL	n	214
318	Care of Chronic Conditions	Percentage of Stage 1 hypertensive patients receiving any treatment (further broken down by patients receiving medication vs. lifestyle interventions)	HIVQUAL Data	HIVQUAL	y	318
319	Care of Chronic Conditions	Percentage of Stage 2 hypertensive patients receiving two medications	HIVQUAL Data	HIVQUAL	y	319
320	Care of Chronic Conditions	3x3 presentation: Hb1Ac Levels (<8%;8-9%;>9%) vs. Hypertensive (% normotensive patients on HTN treatment; % of hypertensive patients Not on HTN treatment; % hypertensive patients on HTN treatment	HIVQUAL Data	HIVQUAL	y	320
321	Population and Community Characteristics	percentage of patients with LDL levels (<100 mg/dL;100-129 mg/dL;>130 mg/dL)	HIVQUAL Data	HIVQUAL	y	321
322	Care of Chronic Conditions	Percentage of pregnant women with HIV infection who are prescribed antiretroviral therapy	Hartford	HAB	n	30
323	Care of Chronic Conditions	Percentage of clients with HIV infection who had 2 or more CD4 T-cell counts performed in the measurement year	Hartford	HAB	n	4
324	Care of Chronic Conditions	Percentage of clients with AIDS who are prescribed HAART	Hartford	HAB	n	32
325	Relational Continuity	Percentage of clients with HIV infection who had two or more medical visits in an HIV care setting in the measurement year	Hartford	HAB	n	3
326	Care of Chronic Conditions	Percentage of clients with HIV infection and a CD4 T-cell count below 200 cells/mm3 who were prescribed PCP prophylaxis	Hartford	HAB	n	34
327	Care of Chronic Conditions	Percentage of patients, regardless of age, with a diagnosis of HIV/AIDS with a viral load test performed at least every six months during the measurement year	Hartford	HAB	n	5
328	Care of Chronic Conditions	Percentage of patients, regardless of age, with a diagnosis of HIV/AIDS with viral load below limits of quantification1 at last test during the measurement year	Hartford	HAB	n	36
329	Care of Chronic Conditions	Percentage of clients with HIV infection on ARVs who were assessed and counseled1,2 for adherence two or more times in the measurement year	Hartford	HAB	n	37
330	Secondary Prevention	Percentage of women with HIV infection who have a Pap screening in the measurement year	Hartford	HAB	n	38
331	Secondary Prevention	Percentage of patients, regardless of age, for whom Hepatitis B screening1 was performed at least once since the diagnosis of HIV/AIDS or for whom there is documented infection or immunity	Hartford	HAB	n	17
332	Health Promotion and Primary Prevention	Percentage of clients with HIV infection who completed the vaccination series for Hepatitis B	Hartford	HAB	n	39
333	Secondary Prevention	Percentage of clients for whom Hepatitis C (HCV) screening was performed at least once since the diagnosis of HIV infection	Hartford	HAB	n	18
334	Care of Chronic Conditions	Percentage of clients with HIV infection who received HIV risk counseling1 within the measurement year	Hartford	HAB	n	42
335	Secondary Prevention	Percentage of clients with HIV infection on HAART who had a fasting lipid panel1 during the measurement year	Hartford	HAB	n	43
336	Care of Chronic Conditions	Percent of clients with HIV infection who received an oral exam by a dentist at least once during the measurement year	Hartford	HAB	n	44
337	Secondary Prevention	Percentage of adult clients with HIV infection who had a test for syphilis performed within the measurement year	Hartford	HAB	n	45
338	Secondary Prevention	Percentage of clients with HIV infection who received testing with results documented for latent tuberculosis infection (LTBI) since HIV diagnosis	Hartford	HAB	n	46
339	Secondary Prevention	Percentage of clients with HIV infection who received a test for Chlamydia	Hartford	HAB	n	47
340	Secondary Prevention	Percentage of clients1 with HIV infection at risk for sexually transmitted infections (STIs) who had a test for gonorrhea within the measurement year	Hartford	HAB	n	48
341	Care of Chronic Conditions	Percentage of clients1 with HIV and Hepatitis B (HBV) or Hepatitis C (HCV) infection who received alcohol counseling2 within the measurement year	Hartford	HAB	n	49
342	Health Promotion and Primary Prevention	Percentage of clients1 with HIV infection who have received influenza vaccination within the measurement period2	Hartford	HAB	n	19
343	Care of Chronic Conditions	Percentage of clientswith HIV infection with CD4 count < 50 cells/mm3 who were prescribed Mycobacterium avium Complex (MAC) prophylaxis2 within the measurement year	Hartford	HAB	n	51
344	Secondary Prevention	Percentage of new clients1 with HIV infection who have had a mental health screening	Hartford	HAB	y	344
345	Health Promotion and Primary Prevention	Percentage of clients1 with HIV infection who ever received pneumococcal vaccine	Hartford	HAB	n	20
346	Secondary Prevention	Percentage of new clients1 with HIV infection who have been screened2 for substance use (alcohol & drugs) in the measurement year	Hartford	HAB	n	26
347	Care of Chronic Conditions	Number of HIV-infected clients who received tobacco cessation counseling	Hartford	HAB	n	159
348	Secondary Prevention	Percentage of clients1 with HIV infection for whom Toxoplasma screening2 was performed at least once since the diagnosis of HIV infection	Hartford	HAB	n	56
349	Relational Continuity	Percentage of clients with HIV infection who had two or more medical visits in an HIV care setting in the measurement year	Santa Clara	Santa Clara	n	3
350	Care of Chronic Conditions	Percentage of clients with AIDS who were prescribed HAART regimen in the measurement year	Santa Clara	Santa Clara	n	32
351	Care of Chronic Conditions	Percentage of clients with HIV infection with an undetectable viral load in the measurement year	Santa Clara	Santa Clara	n	36
352	Care of Chronic Conditions	Percentage of clients with HIV infection who had two or more CD4 T-cell counts performed in the measurement year	Santa Clara	Santa Clara	n	4
353	Care of Chronic Conditions	Percentage of pregnant women with HIV infection who are prescribed antiretroviral therapy	Santa Clara	Santa Clara	y	353
354	Secondary Prevention	Percentage of women with HIV infection who have a Pap screening in the measurement year	Santa Clara	Santa Clara	n	38
355	Secondary Prevention	Percentage of clients with HIV infection who received testing with results documented for latent tuberculosis infection since HIV diagnosis	Santa Clara	Santa Clara	n	46
356	Secondary Prevention	Percentage of adult clients with HIV infection who had a test for syphilis performed within the measurement year	Santa Clara	Santa Clara	n	45
357	Care of Chronic Conditions	Percentage of clients with HIV infection and a CD4 T-cell count below 200 cells/mm3 who were prescribed PCP prophylaxis in the measurement year	Santa Clara	Santa Clara	n	34
358	Relational Continuity	Percentage of HIV-infected medical case management clients who had two or more medical visits in an HIV care setting in the measurement year	Santa Clara	Santa Clara	n	3
359	Co-ordination	Percentage of HIV-infected medical case management clients who had a medical case management care plan developed and/or updated two or more times in the measurement year	Santa Clara	Santa Clara	y	359
360	Relational Continuity	Percentage of clients who had two or more medical visits during the previous twelve months	Connecticut	HAB	n	3
361	Care of Chronic Conditions	Percentage of clients who had two or more CD4 T-cell counts performed during the previous twelve months	Connecticut	HAB	n	4
362	Care of Chronic Conditions	Percentage of clients who had two or more Viral Load tests performed during the previous twelve months	Connecticut	HAB	n	5
363	Care of Chronic Conditions	Percentage of clients with a CD4 T-cell counts below 200 cells/mm3 who were prescribed PCP prophylaxis	Connecticut	HAB	n	34
364	Care of Chronic Conditions	Percentage of clients with AIDS who are prescribed HAART within the previous twelve months	Connecticut	HAB	n	32
365	Care of Chronic Conditions	Percentage of pregnant women with HIV who were prescribed antiretroviral therapy	Connecticut	HAB	n	30
366	Health Promotion and Primary Prevention	Percentage of clients who completed the vaccination series for Hepatitis B	Connecticut	HAB	n	39
367	Secondary Prevention	Percentage of clients who had Hepatitis C Screening performed at least once since diagnosis	Connecticut	HAB	n	18
368	Secondary Prevention	Percentage of adult clients who had a test for Syphilis performed at least once since diagnosis	Connecticut	HAB	n	45
369	Secondary Prevention	Percentage of adult clients who received TB testing once since diagnosis	Connecticut	HAB	n	15
370	Secondary Prevention	Percentage of clients who had Hepatitis B Screening performed at least once since diagnosis	Connecticut	HAB	n	17
371	Secondary Prevention	Percentage of new clients who have a Mental health Screening within the first year of diagnosis	Connecticut	HAB	n	344
372	Secondary Prevention	Percentage of new clients who have a Substance Abuse Screening within the first year of diagnosis	Connecticut	HAB	n	26
373	Care of Chronic Conditions	Percentage of clients who have had HIV Risk Reduction Counseling during the previous 12 months	Connecticut	HAB	n	42
374	Secondary Prevention	Percent of HIV-Positive Female Patients over 40 Years of Age with an Annual Mammogram	IHI	IHI	n	219
375	Secondary Prevention	Percent of HIV-Positive Female Patients/Clients with an Annual Chlamydia Test	IHI	IHI	n	138
376	Secondary Prevention	Percent of HIV-Positive Female Patients/Clients with an Annual Papanicolaou (Pap) Test	IHI	IHI	n	38
377	Engagement	Percent of Patients/Clients who Co-Signed Their Service Care Plans in the Past 6 Months	IHI	IHI	y	377
378	Care of Chronic Conditions	Viral load	AMA	Horberg 2010	n	5
379	Secondary Prevention	TB Screening	AMA	Horberg 2010	n	15
380	Secondary Prevention	Gonorrhea screening	AMA	Horberg 2010	n	48
381	Secondary Prevention	chlamydia screening	AMA	Horberg 2010	n	47
382	Secondary Prevention	syphilis screening	AMA	Horberg 2010	n	45
383	Secondary Prevention	Hepatitis B screening	AMA	Horberg 2010	n	17
384	Secondary Prevention	Hepatitis C screening	AMA	Horberg 2010	n	18
385	Secondary Prevention	Injection drug use	AMA	Horberg 2010	n	26
386	Secondary Prevention	High risk sexual behavior	AMA	Horberg 2010	n	229
387	Relational Continuity	Medical Visits	AMA	Horberg 2010	y	387
388	Care of Chronic Conditions	CD4 cell count (2x yearly)	AMA	Horberg 2010	n	4
389	Care of Chronic Conditions	PCP prophylaxis if CD4<200	AMA	Horberg 2010	n	34
390	Care of Chronic Conditions	ART prescription if CD4<350	AMA	Horberg 2010	n	32
391	Health Promotion and Primary Prevention	Influenza immunization (yearly)	AMA	Horberg 2010	n	19
392	Health Promotion and Primary Prevention	Pneumococcus immunization (ever)	AMA	Horberg 2010	n	20
393	Health Promotion and Primary Prevention	Hepatitis B vaccination	AMA	Horberg 2010	n	21
394	Relational Continuity	Retention in care (seen at least 2x annually)	AMA	Horberg 2010	n	3
395	Care of Chronic Conditions	HIV RNA control for all patients on ART	AMA	Horberg 2010	y	395
396	Care of Chronic Conditions	HIV RNA control after six months on ART	AMA	Horberg 2010	n	7
397	First-Contact Accessibility	New HIV cases in care within 90 days	AMA	Horberg 2010	n	2
398	Care of Chronic Conditions	The number of patients (see eligibility criteria) for whom viral load or CD4 count is monitored every 4 months.	NY St	NY St	n	75
399	Care of Chronic Conditions	One of the following four management options is documented in the medical record in every 4-month period the patient (See eligibility criteria) is considered unstable. Decisions regarding management should be made by or in consultation with an HIV Specialist: a) Regimen was changed and viral load assay performed within 8 weeks of decision b) Justification provided not to change therapy (intercurr…	NY St	NY St	y	399
400	Care of Chronic Conditions	The number of patients (unstable w/ not other options) for whom viral load is monitored every 4 months	NY St	NY St	y	400
401	Care of Chronic Conditions	The number of patients (on ARV therapy) for whom adherence is assessed and quantified at least once every 4 months	NY St	NY St	y	401
402	Care of Chronic Conditions	The number of patients for whom CD4 count is measured every 4 months	NY St	NY St	n	75
403	Care of Chronic Conditions	The number of patients for whom a viral load test is performed every 4 months	NY St	NY St	n	400
404	Co-ordination	The number of patients who are seen by an HIV Specialist at least once every 4 months	NY St	NY St	y	404
405	Health Promotion and Primary Prevention	The number of patients for whom DtaP, IPV, HIB, HepB, MMR, Pneumococcal, (and Varicella, if asymptomatic and immunologic class 1) are provided	NY St	NY St	y	405
406	Health Promotion and Primary Prevention	The number of patients for whom influenza immunization is performed annually	NY St	NY St	n	19
407	Care of Chronic Conditions	The number of patients (< 2 yrs) for whom neuro-developmental assessments are monitored annually. Referrals should be made for all children with neurodevelopmental delays.	NY St	NY St	y	407
408	Health Promotion and Primary Prevention	The number of patients (see eligibility) prescribed prophylactic therapy according to immunologic status	NY St	NY St	n	85
409	Care of Chronic Conditions	The number of patients whose multidisciplinary care plan incorporates case management and nursing services	NY St	NY St	y	409
410	Collaboration	percentage of HIV positive adult patients who reported how often their mental health providers and their HIV medical providers worked together to help them	Clearinghouse	NY St	y	410
411	Care of Chronic Conditions	percentage of pediatric patients for whom a viral load test is performed every 4 months	Clearinghouse	NY St	n	75
412	Co-ordination	percentage of pediatric patients who are seen by an HIV Specialist at least once every 4 months	Clearinghouse	NY St	n	404
413	Health Promotion and Primary Prevention	percentage of pediatric patients for whom influenza immunization is performed annually	Clearinghouse	NY St	y	413
414	Care of Chronic Conditions	percentage of pediatric patients less than 2 years of age for whom neurodevelopmental assessments are monitored annually	Clearinghouse	NY St	n	407
415	Care of Chronic Conditions	percentage of pediatric patients whose multidisciplinary care plan incorporates case management and nursing services	Clearinghouse	NY St	n	409
416	Care of Chronic Conditions	percentage of pregnant women with counseling offered and testing performed during the prenatal period	Clearinghouse	NY St	y	416
417	Care of Chronic Conditions	percentage of pediatric patients who are stable on antiretroviral (ARV) therapy for whom viral load or CD4 count is monitored every 4 months	Clearinghouse	NY St	y	417
418	Care of Chronic Conditions	percentage of pediatric patients for whom adherence is assessed and quantified at least once every 4 months	Clearinghouse	NY St	n	401
419	Care of Chronic Conditions	percentage of pediatric patients for whom one of four specified management options is documented in the medical record in every 4-month period the patient is considered unstable	Clearinghouse	NY St	n	399
420	Care of Chronic Conditions	percentage of pediatric patients with no other therapeutic options available for whom viral load is monitored every 4 months	Clearinghouse	NY St	n	400
421	Health Promotion and Primary Prevention	percentage of pediatric patients for whom DTaP, IPV, HIB, Hep B, MMR, pneumococcal, (and varicella, if asymptomatic and immunologic class 1) are provided	Clearinghouse	NY St	n	405
422	Health Promotion and Primary Prevention	percentage of pediatric patients prescribed prophylactic therapy according to immunologic status	Clearinghouse	NY St	n	85
423	Care of Chronic Conditions	The number of patients (see eligibility criteria) for whom viral load is monitored every four months	NY St	NY St	n	5
424	Care of Chronic Conditions	One of the following four management options is documented in the medical record in every 4-month period the patient (See eligibility criteria) is considered unstable. Decisions regarding management should be made by or in consultation with an HIV Specialist: a) Regimen was changed and viral load assay performed within 8 weeks of decision b) Justification provided not to change therapy (intercurr…	NY St	NY St	y	424
425	Relational Continuity	The number of patients (see eligibility criteria) for whom a follow-up clinic visit is recorded every 4 months	NY St	NY St	n	3
426	Care of Chronic Conditions	Adherence is measured and described quantitatively at least once every four months	NY St	NY St	n	37
427	Care of Chronic Conditions	The number of patients for whom CD4 count is measured every 4 months	NY St	NY St	n	4
428	Care of Chronic Conditions	The number of patients for whom a viral load test is performed every 4 months	NY St	NY St	n	5
429	Secondary Prevention	The number of patients for whom a mental health assessment was performed during the past year. Assessment components include: Cognitive function Screening for depression and anxiety Psychiatric history Psychosocial assessment Sleeping and appetite assessment	NY St	NY St	n	25
430	Secondary Prevention	The number of patients for whom hepatitis C status was documented in the medical record.	NY St	NY St	n	209
431	Care of Chronic Conditions	The number of HCV+ patients for whom alcohol counseling and HCV education was provided	NY St	NY St	y	431
432	Secondary Prevention	The number of patients for whom hepatitis A status was documented	NY St	NY St	y	432
433	Secondary Prevention	The number of patients (without a history of previous TB treatment or positive PPD result) for whom PPD was placed and results read during the past year	NY St	NY St	y	433
434	Care of Chronic Conditions	The number of patients with whom substance use was discussed during the past year	NY St	NY St	y	434
435	Co-ordination	The number of patients with current use (0-6 months from date of review) and not in treatment for whom referrals are made for substance use treatment	NY St	NY St	n	155
436	Care of Chronic Conditions	The number of patients with past use (6-24 months from date of review) with whom relapse prevention or ongoing treatment has been discussed, and substance use within the last 12 months assessed.	NY St	NY St	y	436
437	Secondary Prevention	The number of patients with whom tobacco use was discussed during the past year	NY St	NY St	n	158
438	Secondary Prevention	The number of patients with a pelvic exam and Pap smear recorded in the past year.	NY St	NY St	y	438
439	Care of Chronic Conditions	The number of pregnant women with counseling offered and testing performed during the prenatal period	NY St	NY St	n	416
440	Co-ordination	The number of patients who are seen by an HIV Specialist at least once every four months	NY St	NY St	n	404
441	Secondary Prevention	The number of patients (on ARV therapy) for whom lipid screen was performed during the past year	NY St	NY St	n	43
442	Care of Chronic Conditions	The number of patients (see criteria) prescribed PCP prophylactic therapy	NY St	NY St	n	34
443	Care of Chronic Conditions	The number of patients with a dental exam documented during the past year	NY St	NY St	n	223
444	Secondary Prevention	The number of patients with the following tests performed in the past year: Chlamydia screen Gonorrhea test Syphilis screen	NY St	NY St	n	16
445	Relational Continuity	percentage of adult and adolescent patients for whom a follow-up clinic visit is recorded every four months	Clearinghouse	NY St	n	3
446	Care of Chronic Conditions	percentage of adult and adolescent hepatitis C virus (HCV)-positive patients for whom alcohol counseling and HCV education was provided	Clearinghouse	NY St	n	431
447	Care of Chronic Conditions	percentage of adult and adolescent patients for whom a CD4 count test was performed every four months	Clearinghouse	NY St	n	4
448	Secondary Prevention	percentage of adult and adolescent patients for whom a mental health assessment was performed during the past year	Clearinghouse	NY St	n	25
449	Secondary Prevention	percentage of adult and adolescent patients for whom hepatitis A status was documented	Clearinghouse	NY St	n	432
450	Secondary Prevention	percentage of adult and adolescent patients for whom hepatitis C status was documented in the medical record	Clearinghouse	NY St	n	209
451	Secondary Prevention	percentage of adult and adolescent patients with whom substance use was discussed during the past year	Clearinghouse	NY St	n	26
452	Secondary Prevention	percentage of adult and adolescent patients with whom tobacco use was discussed during the past year.	Clearinghouse	NY St	n	158
453	Care of Chronic Conditions	percentage of adult and adolescent patients for whom a viral load test was performed every four months	Clearinghouse	NY St	n	5
454	Care of Chronic Conditions	percentage of adult and adolescent patients who are stable on antiretroviral (ARV) therapy for whom viral load is monitored every four months	Clearinghouse	NY St	n	5
455	Care of Chronic Conditions	percentage of adult and adolescent patients for whom one of four specified management options is documented in the medical record in every 4-month period the patient is considered unstable	Clearinghouse	NY St	n	424
456	Secondary Prevention	percentage of adult and adolescent patients for whom purified protein derivative (PPD) was placed and results read during the past year	Clearinghouse	NY St	n	433
457	Care of Chronic Conditions	percentage of adult and adolescent patients prescribed antiretroviral therapy for whom adherence is measured and described quantitatively at least once every four months	Clearinghouse	NY St	n	37
458	Secondary Prevention	percentage of adult and adolescent patients with a pelvic exam and Papanicolaou (Pap) smear recorded in the past year	Clearinghouse	NY St	n	438
459	Co-ordination	percentage of adult and adolescent patients with current substance use (0 to 6 months from date of review) and not in treatment for whom referrals are made for substance use treatment	Clearinghouse	NY St	n	155
460	Care of Chronic Conditions	percentage of adult and adolescent patients with past substance use (6 to 24 months from date of review) with whom relapse prevention or ongoing treatment has been discussed, and substance use within the last 12 months assessed	Clearinghouse	NY St	n	436
461	Care of Chronic Conditions	The number of patients (see eligibility criteria) for whom viral load is monitored every four months	NY St	NY St	n	5
462	Care of Chronic Conditions	One of the following four management options is documented in the medical record in every 4-month period the patient (See eligibility criteria) is considered unstable. Decisions regarding management should be made by or in consultation with an HIV Specialist: a) Regimen was changed and viral load assay performed within 8 weeks of decision b) Justification provided not to change therapy (intercurr…	NY St	NY St	n	424
463	Relational Continuity	The number of patients (see eligibility criteria) for whom a follow-up clinic visit is recorded every 4 months	NY St	NY St	n	3
464	Secondary Prevention	The number of patients (on ARV therapy) for whom lipid screen was performed during the past year	NY St	NY St	n	43
465	Care of Chronic Conditions	The number of patients for whom a viral load test is performed every 4 months	NY St	NY St	n	5
466	Care of Chronic Conditions	The number of patients for whom CD4 count is measured every 4 months	NY St	NY St	n	4
467	Secondary Prevention	The number of patients for whom hepatitis A immune status was documented (does not have to be documented during the year of review.)	NY St	NY St	n	432
468	Secondary Prevention	The number of patients for whom hepatitis B immune status was documented (does not have to be documented during the year of review.)	NY St	NY St	n	17
469	Secondary Prevention	The number of patients for whom hepatitis C immune status was documented (does not have to be documented during the year of review.)	NY St	NY St	n	209
470	Care of Chronic Conditions	The number of patients (see criteria) prescribed PCP prophylactic therapy	NY St	NY St	n	34
471	Care of Chronic Conditions	Patients (see eligibility) placed on MAC prophylaxis (rifabutin, clarithromycin, azithromycin or other)	NY St	NY St	n	51
472	Secondary Prevention	Patients with a baseline toxoplasma serology documented (does not have to be documented during the year of review).	NY St	NY St	y	472
473	Secondary Prevention	Patients with a pelvic exam and pap smear recorded in the past year	NY St	NY St	n	438
474	Secondary Prevention	Mammography recorded in the past year (women over 50)	NY St	NY St	n	219
475	Secondary Prevention	Active TB excluded prior to admission	NY St	NY St	y	475
476	Secondary Prevention	The number of patients (without a history of previous TB treatment or positive PPD result) for whom PPD was placed and results read during the past year	NY St	NY St	n	433
477	Relational Continuity	Length of time patient has spent with clinic	Pt. Sat.	Pt. Sat.	y	477
478	Relational Continuity	Patient's last visit	Pt. Sat.	Pt. Sat.	y	478
479	Population and Community Characteristics	Patient's self-rating of health	Pt. Sat.	Pt. Sat.	y	479
480	Satisfaction	Patient experience with callling the clinic to make an appointment or speak with someone about care	Pt. Sat.	Pt. Sat.	y	480
481	First-Contact Accessibility	Patient's ability to schedule an appointment within an acceptable timeframe for their needs	Pt. Sat.	Pt. Sat.	y	481
482	Activation/Empowerment	Provider expressed importance of keeping appointments	Pt. Sat.	Pt. Sat.	n	559
483	Accommodation	Patient's ability to reach someone at the clinic during off hours (evenings and weekends) if care was required	Pt. Sat.	Pt. Sat.	y	483
484	Accommodation	Patient's ability to reach someone over the phone to discuss medical questions	Pt. Sat.	Pt. Sat.	y	484
485	Respectfulness	Experiences of staff being unfriendly	Pt. Sat.	Pt. Sat.	y	485
486	Activation/Empowerment	Availability of HIV-specific education materials for reading	Pt. Sat.	Pt. Sat.	y	486
487	Satisfaction	Patient's negative experiences with length of time spent waiting to see the caregiver	Pt. Sat.	Pt. Sat.	y	487
488	Respectfulness	Patient's visit interrupted (by phone calls, other patients, etc.)	Pt. Sat.	Pt. Sat.	y	488
489	Interpersonal Communication	Provider ensured understanding of lab test results in relation to the patient's health	Pt. Sat.	Pt. Sat.	y	489
490	Satisfaction	Patient's perceptions of time spent with provider	Pt. Sat.	Pt. Sat.	y	490
491	Interpersonal Communication	Patient left with un-asked questions for provider	Pt. Sat.	Pt. Sat.	y	491
492	Trust	Patient felt uncomfortable speaking about personal or intimate issues with provider	Pt. Sat.	Pt. Sat.	y	492
493	Activation/Empowerment	Patient did not feel involved enough in health care-related decision making	Pt. Sat.	Pt. Sat.	y	493
494	Respectfulness	Patient's experiences with complaints being ignored	Pt. Sat.	Pt. Sat.	y	494
495	Interpersonal Communication	Patient did not understand providers answers to HIV-related questions	Pt. Sat.	Pt. Sat.	y	495
496	Trust	Patient felt providers were accepting and non-judgmental of life and health care choices	Pt. Sat.	Pt. Sat.	n	642
497	Economic Accessibility	Patient experienced difficulty getting HIV medication prescriptions filled when needed	Pt. Sat.	Pt. Sat.	y	497
498	Interpersonal Communication	Providers explained side effects of HIV medications in an understandable way	Pt. Sat.	Pt. Sat.	y	498
499	Activation/Empowerment	Providers suggested ways to help remember to take HIV medications	Pt. Sat.	Pt. Sat.	y	499
500	Care of Chronic Conditions	Providers explained what medical tests should be done and how frequently	Pt. Sat.	Pt. Sat.	y	500
501	Care of Chronic Conditions	Providers explained how to avoid getting sick	Pt. Sat.	Pt. Sat.	y	501
502	Care of Chronic Conditions	Providers talked about how to avoid passing HIV to other people and how to protect the patient from getting infected with HIV again	Pt. Sat.	Pt. Sat.	y	502
503	Care of Chronic Conditions	Providers talked about how to avoid getting Hep C or how to avoid passing it to others if patient already had it	Pt. Sat.	Pt. Sat.	y	503
504	Whole-Person Care	Providers or case managers asked about life situation and made a referral if help was needed	Pt. Sat.	Pt. Sat.	y	504
505	Whole-Person Care	My providers or case managers asked me how the patient was feeling emotionally and made a referral to a mental health provider, counselor or support group if help was needed.	Pt. Sat.	Pt. Sat.	y	505
506	Care of Chronic Conditions	Providers asked about patients teeth and made a referral if a dentist visit was needed.	Pt. Sat.	Pt. Sat.	y	506
507	Whole-Person Care	providers asked about how the patient is eating and made a referral to a nutritionist if help was needed	Pt. Sat.	Pt. Sat.	y	507
508	Care of Chronic Conditions	providers asked whether the patient needed help to tell sexual partners about HIV status and made a referral if help was needed	Pt. Sat.	Pt. Sat.	y	508
509	Secondary Prevention	providers asked patient about drug and alcohol use and made a referral if help was needed (answer only if you are not receiving care at a drug treatment center)	Pt. Sat.	Pt. Sat.	y	509
510	Co-ordination	Patient was able to get the services that the provider referred them to	Pt. Sat.	Pt. Sat.	y	510
511	Technical Quality of PHC Practice-Based Clinical Care	Patient's rating of providers' knowledge of newest developments in HIV medical standards	Pt. Sat.	Pt. Sat.	y	511
512	Satisfaction	Patient's feelings towards care received at the clinic (multiple options)	Pt. Sat.	Pt. Sat.	y	512
513	Satisfaction	Paitents rating of the quality of care at their clinic in comparison to other clinics they know about	Pt. Sat.	Pt. Sat.	y	513
514	Satisfaction	Patient would recommend clinic to HIV-positive friends with similar needs	Pt. Sat.	Pt. Sat.	y	514
515	Satisfaction	Patient's experiences with being treated poorly at the clinic	Pt. Sat.	Pt. Sat.	y	515
516	Population Orientation	Patient was able to receive services in their language of choice	Pt. Sat.	Pt. Sat.	y	516
517	Economic Accessibility	Patient was unable to get needed medical care because they were unable to pay for it	Pt. Sat.	Pt. Sat.	y	517
518	Satisfaction	Patient thought about leaving clinic for better care somewhere else	Pt. Sat.	Pt. Sat.	y	518
519	Trust	Staff and providers kept patient's HIV status confidential	Pt. Sat.	Pt. Sat.	y	519
520	Technical Quality of PHC Practice-Based Clinical Care	HIV positive adolescent and adult patients' ratings of their providers' knowledge of the newest developments in HIV medical standards	Clearinghouse	Pt. Sat.	n	511
521	Activation/Empowerment	percentage of HIV positive adolescent and adult patients who reported how often HIV-specific educational materials were available for them to read	Clearinghouse	Pt. Sat.	n	486
522	Economic Accessibility	percentage of HIV positive adolescent and adult patients who reported how often it was hard for them to get their HIV medication prescriptions filled when they needed them	Clearinghouse	Pt. Sat.	n	497
523	Trust	percentage of HIV positive adolescent and adult patients who reported how often the staff and their providers kept their HIV status confidential	Clearinghouse	Pt. Sat.	n	519
524	Interpersonal Communication	HIV ambulatory care satisfaction: percentage of HIV positive adolescent and adult patients who reported how often their providers' answers to their questions about their HIV health care were hard to understand	Clearinghouse	Pt. Sat.	n	495
525	Interpersonal Communication	percentage of HIV positive adolescent and adult patients who reported how often they had questions they wanted to ask their providers about their HIV care but did not ask	Clearinghouse	Pt. Sat.	n	491
526	Satisfaction	percentage of HIV positive adolescent and adult patients who reported whether if they knew someone who was HIV-positive and needed a case manager, they would refer her or him to this program for help	Clearinghouse	Pt. Sat.	y	526
527	Care of Chronic Conditions	percentage of HIV positive adolescent and adult patients who reported whether their providers asked them whether they needed help to tell their sexual partners about their HIV status and made a referral if needed	Clearinghouse	Pt. Sat.	n	508
528	Interpersonal Communication	percentage of HIV positive adolescent and adult patients who reported whether their providers explained the side effects of their HIV medications in a way they could understand	Clearinghouse	Pt. Sat.	n	498
529	Activation/Empowerment	percentage of HIV positive adolescent and adult patients who reported whether their providers suggested ways to help them remember to take their HIV medications	Clearinghouse	Pt. Sat.	n	499
530	Care of Chronic Conditions	percentage of HIV positive adolescent and adult patients who reported whether their providers talked to them about how to avoid passing HIV to other people and how to protect themselves from getting infected again with HIV	Clearinghouse	Pt. Sat.	n	502
531	Satisfaction	percentage of HIV positive adolescent and adult patients who reported whether they would recommend their clinic to their HIV-positive friends with similar needs	Clearinghouse	Pt. Sat.	n	514
532	Technical Quality of PHC Practice-Based Clinical Care	percentage of HIV positive adult patients who reported how often their mental health providers knew how HIV affects their mental health	Clearinghouse	Pt. Sat.	y	532
533	Services Provided	percentage of HIV positive adult patients who reported how often their plan was good at making sure that their children's health care and their HIV-positive partner's health care were covered	Clearinghouse	Pt. Sat.	y	533
534	Technical Quality of PHC Practice-Based Clinical Care	percentage of HIV positive adult patients who reported how often their substance use counselors knew about both substance use and HIV	Clearinghouse	Pt. Sat.	y	534
535	Collaboration	percentage of HIV positive adult patients who reported how often their substance use counselors, case manager, and HIV medical providers worked together to help them	Clearinghouse	Pt. Sat.	y	535
536	First-Contact Accessibility	percentage of HIV positive adult patients who reported how often they had difficulty getting the HIV care they needed	Clearinghouse	Pt. Sat.	y	536
537	Respectfulness	percentage of HIV positive adult patients who reported how often they were afraid of being seen going to HIV services in the facility	Clearinghouse	Pt. Sat.	y	537
538	Satisfaction	percentage of HIV positive adult patients who reported whether if they knew someone who was HIV-positive and had a substance use problem, they would refer her or him to this program for help.	Clearinghouse	Pt. Sat.	y	538
539	Satisfaction	percentage of HIV positive adult patients who reported whether if they knew someone who was HIV-positive and had mental health problems, they would refer her or him to this program for help.	Clearinghouse	Pt. Sat.	y	539
540	Satisfaction	percentage of HIV positive adult patients who reported whether if they knew someone who was HIV-positive and on Medicaid, they would recommend this plan to him or her	Clearinghouse	Pt. Sat.	y	540
541	Satisfaction	percentage of HIV positive adult patients who reported whether their HIV care improved after switching to a managed care plan	Clearinghouse	Pt. Sat.	y	541
542	Care of Chronic Conditions	percentage of HIV positive adult patients who reported whether their providers explained to them in a way they could understand how their psychiatric medications interact with their HIV medications	Clearinghouse	Pt. Sat.	y	542
543	Care of Chronic Conditions	percentage of HIV positive adult patients who reported whether their substance use counselors explained to them in a way they could understand how their substance use treatment (for example, methadone) and their HIV medications might interact	Clearinghouse	Pt. Sat.	y	543
544	Economic Accessibility	percentage of HIV positive adult patients who reported whether they were discouraged from joining their managed care plan because they were HIV-positive	Clearinghouse	Pt. Sat.	y	544
545	Collaboration	percentage of HIV positive women who reported how often their women's health care providers and their HIV medical providers worked together to help them	Clearinghouse	Pt. Sat.	y	545
546	Technical Quality of PHC Practice-Based Clinical Care	percentage of HIV positive women who reported how often their women's health providers knew about the latest medical developments for women with HIV	Clearinghouse	Pt. Sat.	y	546
547	Satisfaction	percentage of HIV positive women who reported whether if they knew a woman who was HIV-positive and needed medical care, they would refer her to this program	Clearinghouse	Pt. Sat.	y	547
548	Care of Chronic Conditions	percentage of HIV positive women who reported whether their women's health providers helped them understand the differences between symptoms of normal aging, HIV symptoms, and side effects of medication	Clearinghouse	Pt. Sat.	y	548
549	Respectfulness	percentage of HIV positive adolescent and adult patients who reported how often the staff were unfriendly to them while they checked in and waited for their visit	Clearinghouse	Pt. Sat.	n	485
550	Co-ordination	percentage of HIV positive adolescent and adult patients who reported how often their case manager helped them get services at their clinic and, if needed, at other places.	Clearinghouse	Pt. Sat.	Y	550
551	Family-Centered Care	percentage of HIV positive adolescent and adult patients who reported how often their case manager involved their family and friends in their care as much as they needed	Clearinghouse	Pt. Sat.	y	551
552	Access	percentage of HIV positive adolescent and adult patients who reported how often their case manager was able to work quickly to get them what they needed	Clearinghouse	Pt. Sat.	y	552
553	Activation/Empowerment	percentage of HIV positive adolescent and adult patients who reported how often their case manager was good at showing them how they could help themselves	Clearinghouse	Pt. Sat.	y	553
554	Respectfulness	percentage of HIV positive adolescent and adult patients who reported how often their case manager was responsible and professional	Clearinghouse	Pt. Sat.	y	554
555	Engagement	percentage of HIV positive adolescent and adult patients who reported how often their case manager went over their service plan and updated it with them every 3 months	Clearinghouse	Pt. Sat.	y	555
556	Satisfaction	percentage of HIV positive adolescent and adult patients who reported how often their life ran more smoothly overall because of the help they got from their case manager	Clearinghouse	Pt. Sat.	y	556
557	Respectfulness	percentage of HIV positive adolescent and adult patients who reported how often their providers ignored a complaint about their medical care	Clearinghouse	Pt. Sat.	n	494
558	Interpersonal Communication	percentage of HIV positive adolescent and adult patients who reported how often their providers made sure they understood what their lab test results (such as CD4 and viral load) meant for their health	Clearinghouse	Pt. Sat.	n	489
559	Activation/Empowerment	percentage of HIV positive adolescent and adult patients who reported how often their providers told them how important it was to keep their appointments	Clearinghouse	Pt. Sat.	y	559
560	Respectfulness	percentage of HIV positive adolescent and adult patients who reported how often their visits with their providers got interrupted (by phone calls, other patients, etc.)	Clearinghouse	Pt. Sat.	n	488
561	Accommodation	percentage of HIV positive adolescent and adult patients who reported how often they could get someone on the phone to discuss a medical question	Clearinghouse	Pt. Sat.	n	483
562	Accommodation	percentage of HIV positive adolescent and adult patients who reported how often they could reach someone at the clinic during off hours (evenings and weekends) who could help them	Clearinghouse	Pt. Sat.	n	484
563	First-Contact Accessibility	percentage of HIV positive adolescent and adult patients who reported how often they could schedule an appointment soon enough for my needs when needed	Clearinghouse	Pt. Sat.	n	481
564	First-Contact Accessibility	percentage of HIV positive adolescent and adult patients who reported how often they could see their case manager soon enough for their needs when they needed an appointment	Clearinghouse	Pt. Sat.	y	564
565	Economic Accessibility	percentage of HIV positive adolescent and adult patients who reported how often they did not get the medical care they needed because they could not pay for it	Clearinghouse	Pt. Sat.	n	517
566	Trust	percentage of HIV positive adolescent and adult patients who reported how often they felt comfortable sharing their feelings and problems with their case manager	Clearinghouse	Pt. Sat.	y	566
567	Activation/Empowerment	percentage of HIV positive adolescent and adult patients who reported how often they felt they would get in trouble if they disagreed with or complained about their case manager	Clearinghouse	Pt. Sat.	y	567
568	Trust	percentage of HIV positive adolescent and adult patients who reported how often they felt uncomfortable talking about personal or intimate issues with their providers	Clearinghouse	Pt. Sat.	n	492
569	Interpersonal Communication	percentage of HIV positive adolescent and adult patients who reported how often they found it hard to talk to their case manager	Clearinghouse	Pt. Sat.	y	569
570	Population Orientation	percentage of HIV positive adolescent and adult patients who reported how often they got services in the language they wanted	Clearinghouse	Pt. Sat.	n	516
571	Satisfaction	percentage of HIV positive adolescent and adult patients who reported how often they thought about leaving their clinic to find better care somewhere else	Clearinghouse	Pt. Sat.	n	518
572	Satisfaction	percentage of HIV positive adolescent and adult patients who reported how often they wanted their case manager to spend more time with them to help them with their problems	Clearinghouse	Pt. Sat.	y	572
573	Satisfaction	percentage of HIV positive adolescent and adult patients who reported how often they wanted their providers to spend more time with them	Clearinghouse	Pt. Sat.	n	490
574	Activation/Empowerment	percentage of HIV positive adolescent and adult patients who reported how often they wanted to be more involved in making decisions about their health care	Clearinghouse	Pt. Sat.	n	493
575	Engagement	percentage of HIV positive adolescent and adult patients who reported how often they wanted to be more involved in making decisions about their service plan and goals	Clearinghouse	Pt. Sat.	y	575
576	Co-ordination	percentage of HIV positive adolescent and adult patients who reported how often they were able to get the services their provider referred them to	Clearinghouse	Pt. Sat.	n	510
577	Satisfaction	percentage of HIV positive adolescent and adult patients who reported how often they were upset by how long they had to wait for their appointment	Clearinghouse	Pt. Sat.	y	577
578	Satisfaction	percentage of HIV positive adolescent and adult patients who reported the reasons they felt may have caused them to be treated poorly at their clinic (if applicable)	Clearinghouse	Pt. Sat.	n	515
579	Satisfaction	percentage of HIV positive adolescent and adult patients who reported what it was like when they called the clinic to schedule an appointment	Clearinghouse	Pt. Sat.	y	579
580	Whole-Person Care	percentage of HIV positive adolescent and adult patients who reported whether their providers asked them about how they were eating and made a referral to a nutritionist if needed	Clearinghouse	Pt. Sat.	n	507
581	Care of Chronic Conditions	percentage of HIV positive adolescent and adult patients who reported whether their providers asked them about their teeth and made a referral to a dentist if needed	Clearinghouse	Pt. Sat.	n	506
582	Care of Chronic Conditions	percentage of HIV positive adolescent and adult patients who reported whether their providers explained to them how to avoid getting sick	Clearinghouse	Pt. Sat.	n	501
583	Care of Chronic Conditions	percentage of HIV positive adolescent and adult patients who reported whether their providers explained to them what kinds of medical tests they should be getting and how often they should get them	Clearinghouse	Pt. Sat.	n	500
584	Whole-Person Care	percentage of HIV positive adolescent and adult patients who reported whether their providers or case managers asked them about their life situation (housing, their finances, etc.), and made a referral if needed	Clearinghouse	Pt. Sat.	n	504
585	Whole-Person Care	percentage of HIV positive adolescent and adult patients who reported whether their providers or case managers asked them how they were feeling emotionally and made a referral to a mental health provider, counselor, or support group if needed	Clearinghouse	Pt. Sat.	n	505
586	Health Promotion and Primary Prevention	percentage of HIV positive adolescent and adult patients who reported whether their providers talked to them about how to protect themselves from getting hepatitis C (Hep C) or how to avoid passing it on to others if they already had it	Clearinghouse	Pt. Sat.	y	586
587	Satisfaction	percentage of HIV positive adolescent and adult patients who reported whether they were satisfied overall with the case management services they received over the past 12 months	Clearinghouse	Pt. Sat.	y	587
588	Secondary Prevention	percentage of HIV positive adolescent and adult patients who reported whether their providers asked them about their drug and alcohol use and made a referral if needed	Clearinghouse	Pt. Sat.	n	509
589	Satisfaction	percentage of HIV positive adult patients in a methadone maintenance program who reported how often the dispensing line was too slow	Clearinghouse	Pt. Sat.	y	589
590	Access	percentage of HIV positive adult patients who reported how often it was difficult to get referrals to specialists in their plan	Clearinghouse	Pt. Sat.	y	590
591	Respectfulness	percentage of HIV positive adult patients who reported how often the program rules were enforced fairly by the staff	Clearinghouse	Pt. Sat.	y	591
592	Interpersonal Communication	percentage of HIV positive adult patients who reported how often the written materials about their plan and its benefits were difficult to understand	Clearinghouse	Pt. Sat.	y	592
593	Whole-Person Care	percentage of HIV positive adult patients who reported how often their mental health providers didn't seem to care how they were feeling	Clearinghouse	Pt. Sat.	y	593
594	Family-Centered Care	percentage of HIV positive adult patients who reported how often their mental health providers involved their family and friends in their mental health treatment as much as they wanted	Clearinghouse	Pt. Sat.	y	594
595	Respectfulness	percentage of HIV positive adult patients who reported how often their mental health providers were responsible and professional	Clearinghouse	Pt. Sat.	y	595
596	Services Provided	percentage of HIV positive adult patients who reported how often their plan covered alcohol and drug use treatment as much as they needed	Clearinghouse	Pt. Sat.	y	596
597	Services Provided	percentage of HIV positive adult patients who reported how often their plan covered mental health services as much as they needed	Clearinghouse	Pt. Sat.	y	597
598	Trust	percentage of HIV positive adult patients who reported how often their plan protected their confidentiality	Clearinghouse	Pt. Sat.	y	598
599	Respectfulness	percentage of HIV positive adult patients who reported how often their plan took it seriously when they had a complaint	Clearinghouse	Pt. Sat.	y	599
600	Respectfulness	percentage of HIV positive adult patients who reported how often their substance use counselors were responsible and professional	Clearinghouse	Pt. Sat.	y	600
601	Satisfaction	percentage of HIV positive adult patients who reported how often they considered changing from their plan to another one	Clearinghouse	Pt. Sat.	y	601
602	First-Contact Accessibility	percentage of HIV positive adult patients who reported how often they could see their mental health providers soon enough for their needs when they needed an appointment	Clearinghouse	Pt. Sat.	y	602
603	First-Contact Accessibility	percentage of HIV positive adult patients who reported how often they could see their substance use counselors soon enough for their needs when they needed an appointment	Clearinghouse	Pt. Sat.	y	603
604	Trust	percentage of HIV positive adult patients who reported how often they felt comfortable sharing their feelings and problems with their mental health providers	Clearinghouse	Pt. Sat.	y	604
605	Activation/Empowerment	percentage of HIV positive adult patients who reported how often they felt they would get in trouble if they disagreed with or complained about their mental health providers	Clearinghouse	Pt. Sat.	y	605
606	Activation/Empowerment	percentage of HIV positive adult patients who reported how often they felt they would get in trouble if they disagreed with or complained about their substance use counselors	Clearinghouse	Pt. Sat.	y	606
607	Interpersonal Communication	percentage of HIV positive adult patients who reported how often they found it hard to talk to their mental health providers	Clearinghouse	Pt. Sat.	y	607
608	#N/A	percentage of HIV positive adult patients who reported how often they had to go to an emergency room to get care	Clearinghouse	Pt. Sat.	y	608
609	Services Provided	percentage of HIV positive adult patients who reported how often they wanted a service that was not covered by their plan	Clearinghouse	Pt. Sat.	y	609
610	Satisfaction	percentage of HIV positive adult patients who reported how often they wanted their mental health providers to spend more time with them to help them deal with their problems	Clearinghouse	Pt. Sat.	y	610
611	Engagement	percentage of HIV positive adult patients who reported how often they wanted to be more involved in making decisions about their mental health treatment	Clearinghouse	Pt. Sat.	y	611
612	Services Provided	percentage of HIV positive adult patients who reported how often they wanted to see a doctor that was outside of their plan	Clearinghouse	Pt. Sat.	y	612
613	Activation/Empowerment	percentage of HIV positive adult patients who reported how often they wished that the classes they went to had taught them more about taking care of themselves	Clearinghouse	Pt. Sat.	y	613
614	Satisfaction	percentage of HIV positive adult patients who reported their whether they were satisfied overall with the substance use services they received over the past 12 months	Clearinghouse	Pt. Sat.	y	614
615	Co-ordination	percentage of HIV positive adult patients who reported whether clients should have more help in transitioning out of the program	Clearinghouse	Pt. Sat.	y	615
616	Satisfaction	percentage of HIV positive adult patients who reported whether overall, they were satisfied with this Medicaid managed care plan during the past 12 months	Clearinghouse	Pt. Sat.	y	616
617	Interpersonal Communication	percentage of HIV positive adult patients who reported whether someone explained their Medicaid managed care plan to them in a way they could understand	Clearinghouse	Pt. Sat.	y	617
618	Satisfaction	percentage of HIV positive adult patients who reported whether the program helped them to feel better about themselves	Clearinghouse	Pt. Sat.	y	618
619	Care of Chronic Conditions	percentage of HIV positive adult patients who reported whether the program helped them to reduce their substance use	Clearinghouse	Pt. Sat.	n	682
620	Co-ordination	percentage of HIV positive adult patients who reported whether their substance use counselors helped them get into a residential drug treatment program if needed	Clearinghouse	Pt. Sat.	y	620
621	Care of Chronic Conditions	percentage of HIV positive adult patients who reported whether their substance use counselors helped them to achieve their substance use treatment plan goals	Clearinghouse	Pt. Sat.	y	621
622	Whole-Person Care	percentage of HIV positive adult patients who reported whether their substance use counselors understood where they were with their recovery and helped them to reduce or eliminate their drug use	Clearinghouse	Pt. Sat.	y	622
623	Care of Chronic Conditions	percentage of HIV positive adult patients who reported whether they needed more information about the purpose of their psychiatric medications and their side effects	Clearinghouse	Pt. Sat.	y	623
624	Satisfaction	percentage of HIV positive adult patients who reported whether they wanted to have more time in group therapy to meet their needs	Clearinghouse	Pt. Sat.	y	624
625	Satisfaction	percentage of HIV positive adult patients who reported whether they wanted to have more time in individual therapy to meet their needs	Clearinghouse	Pt. Sat.	y	625
626	Satisfaction	percentage of HIV positive adult patients who reported whether they were satisfied overall with the mental health services they received over the past 12 months	Clearinghouse	Pt. Sat.	y	626
627	Care of Chronic Conditions	percentage of HIV positive adult patients who reported whether, if they relapsed, their substance use counselors explained ways to reduce the harm of drug use	Clearinghouse	Pt. Sat.	y	627
628	First-Contact Accessibility	percentage of HIV positive women who reported how often it was difficult to get an appointment with their women's health providers for a date and time they wanted	Clearinghouse	Pt. Sat.	y	628
629	Satisfaction	percentage of HIV positive women who reported how often the clinic provided adequate child care during their appointments	Clearinghouse	Pt. Sat.	y	629
630	Interpersonal Communication	percentage of HIV positive women who reported how often their women's health providers explained to them what was going to be done during the physical exam	Clearinghouse	Pt. Sat.	y	630
631	Respectfulness	percentage of HIV positive women who reported how often their women's health providers were responsible and professional	Clearinghouse	Pt. Sat.	y	631
632	Activation/Empowerment	percentage of HIV positive women who reported how often they felt they would get in trouble if they disagreed with or complained about their women's health providers	Clearinghouse	Pt. Sat.	y	632
633	Interpersonal Communication	percentage of HIV positive women who reported how often they found it hard to talk to their women's health providers	Clearinghouse	Pt. Sat.	y	633
634	Engagement	percentage of HIV positive women who reported how often they wanted to be more involved in making decisions about their care	Clearinghouse	Pt. Sat.	y	634
635	Secondary Prevention	percentage of HIV positive women who reported whether their women's health providers screened them for sexually transmitted diseases	Clearinghouse	Pt. Sat.	y	635
636	Interpersonal Communication	percentage of HIV positive women who reported whether they had questions about menopause, but their women's health providers did not answer them in a way they could understand	Clearinghouse	Pt. Sat.	y	636
637	Interpersonal Communication	percentage of HIV positive women who reported whether they had questions about pregnancy and prenatal care, but their women's health providers did not answer them in a way that they could understand	Clearinghouse	Pt. Sat.	y	637
638	Interpersonal Communication	percentage of HIV positive women who reported whether they had questions about using or getting birth control, but their women's health providers did not answer them in a way they could understand	Clearinghouse	Pt. Sat.	y	638
639	Satisfaction	percentage of HIV positive women who reported whether they were satisfied overall with the women's health care they received over the past 12 months	Clearinghouse	Pt. Sat.	y	639
640	Satisfaction	percentage of HIV positive women who reported whether, overall, their women's health care has helped them	Clearinghouse	Pt. Sat.	y	640
641	Trust	percentage of HIV positive women who reported how often they felt comfortable talking to their women's health providers about their sex life	Clearinghouse	Pt. Sat.	y	641
642	Trust	percentage of HIV positive adolescent and adult patients who reported how often they found their providers to be accepting and non-judgmental of their life and health care choices	Clearinghouse	Pt. Sat.	y	642
643	Interpersonal Communication	percentage of HIV positive adult patients who reported how often they found it hard to relate to their substance use counselors	Clearinghouse	Pt. Sat.	y	643
644	Satisfaction	percentage of HIV positive adult patients who reported whether they felt better overall as a result of their mental health treatment	Clearinghouse	Pt. Sat.	y	644
645	Satisfaction	HIV positive adolescent and adult patients' ratings of the care provided to them at their clinic.	Clearinghouse	Pt. Sat.	n	512
646	Care of Chronic Conditions	percentage of HIV positive adolescent and adult patients who reported whether their providers asked them whether they needed help to tell their sexual partners about their HIV status and made a referral if needed.	Clearinghouse	Pt. Sat.	n	508
647	Interpersonal Communication	percentage of HIV positive adolescent and adult patients who reported whether their providers explained the side effects of their HIV medications in a way they could understand.	Clearinghouse	Pt. Sat.	n	498
648	Engagement	My case manager went over my service plan and updated it with me every 3 months	Pt. Sat.	Pt. Sat.	n	555
649	First-Contact Accessibility	When I needed an appointment, I could see my case manager soon enough for my needs	Pt. Sat.	Pt. Sat.	n	564
650	Co-ordination	My case manager helped me get services both here and, if needed, at other places	Pt. Sat.	Pt. Sat.	n	550
651	Access	My case manager was able to work quickly to get me what I needed	Pt. Sat.	Pt. Sat.	n	552
652	Activation/Empowerment	My case manager was good at showing me how I could help myself	Pt. Sat.	Pt. Sat.	n	553
653	Respectfulness	My case manager was responsible and professional	Pt. Sat.	Pt. Sat.	n	554
654	Interpersonal Communication	I found it hard to talk to my case manager	Pt. Sat.	Pt. Sat.	n	569
655	Trust	I felt comfortable sharing my feelings and problems with my case manager	Pt. Sat.	Pt. Sat.	n	566
656	Satisfaction	I wanted my case manager to spend more time with me to help me with my problems	Pt. Sat.	Pt. Sat.	n	572
657	Engagement	I wanted to be more involved in making decisions about my service plan and goals	Pt. Sat.	Pt. Sat.	n	575
658	Family-Centered Care	My case manager involved my family and friends in my care as much as I wanted	Pt. Sat.	Pt. Sat.	n	551
659	Activation/Empowerment	I felt I would get in trouble if I disagreed with or complained about my case manager	Pt. Sat.	Pt. Sat.	n	567
660	Satisfaction	Overall, my life ran more smoothly because of the help I got from my case manager	Pt. Sat.	Pt. Sat.	n	556
661	Collaboration	My case manager and my HIV medical care providers worked together to help me	Pt. Sat.	Pt. Sat.	y	661
662	Satisfaction	If I knew someone who was HIV-positive and needed a case manager, I would refer her or him to this program for help.	Pt. Sat.	Pt. Sat.	n	526
663	Satisfaction	Overall, I am satisfied with the case management services I received over the past 12 months.	Pt. Sat.	Pt. Sat.	n	587
664	First-Contact Accessibility	When I needed an appointment, I could see my substance use counselors soon enough for my needs	Pt. Sat.	Pt. Sat.	n	603
665	Respectfulness	My substance use counselors were responsible and professional	Pt. Sat.	Pt. Sat.	n	600
666	Technical Quality of PHC Practice-Based Clinical Care	My substance use counselors knew about both substance use and HIV	Pt. Sat.	Pt. Sat.	n	534
667	Interpersonal Communication	I found it hard to relate to my substance use counselors	Pt. Sat.	Pt. Sat.	n	643
668	Respectfulness	The program rules were enforced fairly by the staff	Pt. Sat.	Pt. Sat.	n	591
669	Activation/Empowerment	I felt I would get in trouble if I disagreed with or complained about my substance use counselors	Pt. Sat.	Pt. Sat.	n	606
670	Activation/Empowerment	I wish that the classes I went to had taught me more about taking care of myself	Pt. Sat.	Pt. Sat.	n	613
671	Respectfulness	I was afraid to be seen going for HIV services in the facility	Pt. Sat.	Pt. Sat.	n	537
672	Collaboration	My substance use counselors, case manager, and HIV medical providers worked together to help me	Pt. Sat.	Pt. Sat.	n	535
673	Satisfaction	I wanted to have more time in group therapy to meet my needs	Pt. Sat.	Pt. Sat.	y	673
674	Satisfaction	I wanted to have more time in individual therapy to meet my needs	Pt. Sat.	Pt. Sat.	n	625
675	Care of Chronic Conditions	If I relapsed, my substance use counselors explained ways to reduce the harm of drug use	Pt. Sat.	Pt. Sat.	n	627
676	Co-ordination	If I needed it, my substance use counselors helped me to get into a residential drug treatment program	Pt. Sat.	Pt. Sat.	n	620
677	Whole-Person Care	My substance use counselors understood where I was with my recovery and helped me to reduce or eliminate my drug use	Pt. Sat.	Pt. Sat.	n	622
678	Interpersonal Communication	My substance use counselors explained to me in a way I could understand how my substance use treatment (for example, methadone) and my HIV medications might interact.	Pt. Sat.	Pt. Sat.	y	678
679	Care of Chronic Conditions	My substance use counselors helped me to achieve my substance use treatment plan goals	Pt. Sat.	Pt. Sat.	n	621
680	Co-ordination	Clients should have had more help in transitioning out of the program	Pt. Sat.	Pt. Sat.	n	615
681	Whole-Person Care	The program helped me to feel better about myself	Pt. Sat.	Pt. Sat.	y	681
682	Care of Chronic Conditions	The program helped me to reduce my substance use	Pt. Sat.	Pt. Sat.	y	682
683	Satisfaction	If I knew someone who was HIV-positive and had a substance use problem, I would refer her or him to this program for help.	Pt. Sat.	Pt. Sat.	n	538
684	Satisfaction	Overall, I am satisfied with the substance use services I received over the past 12 months	Pt. Sat.	Pt. Sat.	n	614
685	Satisfaction	Please answer this question only if you are in a methadone maintenance program: The dispensing line was too slow	Pt. Sat.	Pt. Sat.	n	589
686	First-Contact Accessibility	When I needed an appointment, I could see my mental health providers soon enough for my needs	Pt. Sat.	Pt. Sat.	n	602
687	Respectfulness	My mental health providers were responsible and professional	Pt. Sat.	Pt. Sat.	n	595
688	Technical Quality of PHC Practice-Based Clinical Care	My mental health providers knew how HIV affects my mental health	Pt. Sat.	Pt. Sat.	n	532
689	Interpersonal Communication	I found it hard to talk to my mental health providers	Pt. Sat.	Pt. Sat.	n	607
690	Trust	I felt comfortable sharing my feelings and problems with my mental health providers	Pt. Sat.	Pt. Sat.	n	604
691	Whole-Person Care	My mental health providers didn’t seem to care how I was feeling	Pt. Sat.	Pt. Sat.	n	593
692	Satisfaction	I wanted my mental health providers to spend more time with me to help me deal with my problems	Pt. Sat.	Pt. Sat.	n	610
693	Engagement	I wanted to be more involved in making decisions about my mental health treatment	Pt. Sat.	Pt. Sat.	n	611
694	Family-Centered Care	My mental health providers involved my family and friends in my mental health treatment as much as I wanted	Pt. Sat.	Pt. Sat.	n	594
695	Activation/Empowerment	I felt I would get in trouble if I disagreed with or complained about my mental health providers	Pt. Sat.	Pt. Sat.	n	605
696	Collaboration	My mental health providers and my HIV medical providers worked together to help me	Pt. Sat.	Pt. Sat.	n	410
697	Satisfaction	I wanted to have more time in group therapy to meet my needs.	Pt. Sat.	Pt. Sat.	n	624
698	Care of Chronic Conditions	I needed more information about the purpose of my psychiatric medications and their side effects	Pt. Sat.	Pt. Sat.	n	542
699	Interpersonal Communication	My providers explained to me in a way I could understand how my psychiatric medications interact with my HIV medications	Pt. Sat.	Pt. Sat.	y	699
700	Satisfaction	Overall, I felt better as a result of my mental health treatment	Pt. Sat.	Pt. Sat.	n	644
701	Satisfaction	If I knew someone who was HIV-positive and had mental health problems, I would refer her or him to this program for help	Pt. Sat.	Pt. Sat.	n	539
702	Satisfaction	Overall, I am satisfied with the mental health services I received over the past 12 months	Pt. Sat.	Pt. Sat.	n	626
703	First-Contact Accessibility	It was difficult for me to get an appointment with my women’s health providers for a date and time I wanted	Pt. Sat.	Pt. Sat.	n	628
704	Respectfulness	My women’s health providers were responsible and professional	Pt. Sat.	Pt. Sat.	n	631
705	Technical Quality of PHC Practice-Based Clinical Care	My women’s health providers knew about the latest medical developments for women with HIV	Pt. Sat.	Pt. Sat.	n	546
706	Interpersonal Communication	I found it hard to talk to my women’s health providers	Pt. Sat.	Pt. Sat.	n	633
707	Trust	I felt comfortable talking to my women’s health providers about my sex life	Pt. Sat.	Pt. Sat.	n	641
708	Interpersonal Communication	My women’s health providers explained to me what was going to be done during the physical exam	Pt. Sat.	Pt. Sat.	n	630
709	Engagement	I wanted to be more involved in making decisions about my care	Pt. Sat.	Pt. Sat.	n	634
710	Activation/Empowerment	I felt I would get in trouble if I disagreed with or complained about my women’s health providers	Pt. Sat.	Pt. Sat.	n	632
711	Satisfaction	The clinic provided adequate child care during my appointments	Pt. Sat.	Pt. Sat.	n	629
712	Collaboration	My women’s health care providers and my HIV medical providers worked together to help me	Pt. Sat.	Pt. Sat.	n	545
713	Interpersonal Communication	I had questions about using or getting birth control, but my women’s health providers did not answer them in a way I could understand.	Pt. Sat.	Pt. Sat.	n	638
714	Interpersonal Communication	I had questions about pregnancy and prenatal care, but my women’s health providers did not answer them in a way I could understand.	Pt. Sat.	Pt. Sat.	n	637
715	Interpersonal Communication	I had questions about menopause, but my women’s health providers did not answer them in a way I could understand	Pt. Sat.	Pt. Sat.	n	636
716	Interpersonal Communication	My women’s health providers helped me understand the differences between symptoms of normal aging, HIV symptoms, and side effects of medication	Pt. Sat.	Pt. Sat.	y	716
717	Secondary Prevention	My women’s health providers screened me for sexually transmitted diseases.	Pt. Sat.	Pt. Sat.	n	635
718	Satisfaction	Overall, my women’s health care has helped me.	Pt. Sat.	Pt. Sat.	n	640
719	Satisfaction	If I knew a woman who was HIV-positive and needed medical care, I would refer her to this program	Pt. Sat.	Pt. Sat.	n	547
720	Satisfaction	Overall, I am satisfied with the women’s health care I received over the past 12 months	Pt. Sat.	Pt. Sat.	n	639
721	Economic Accessibility	The Medicaid managed care plan I am enrolled in is specifically for people who are HIV-positive	Pt. Sat.	Pt. Sat.	y	721
722	Interpersonal Communication	Someone explained my Medicaid managed care plan to me in a way I could understand	Pt. Sat.	Pt. Sat.	n	617
723	Economic Accessibility	I was discouraged from joining this managed care plan because I was HIV-positive	Pt. Sat.	Pt. Sat.	n	544
724	Interpersonal Communication	The written materials about my plan and its benefits were difficult to understand	Pt. Sat.	Pt. Sat.	n	592
725	Respectfulness	When I had a complaint, my plan took it seriously	Pt. Sat.	Pt. Sat.	n	599
726	Services Provided	My plan was good at making sure that my children’s health care and my HIV-positive partner’s health care were covered	Pt. Sat.	Pt. Sat.	n	533
727	Services Provided	I wanted to see a doctor that was outside of my plan	Pt. Sat.	Pt. Sat.	n	612
728	Services Provided	I wanted a service that was not covered by my plan	Pt. Sat.	Pt. Sat.	n	609
729	Services Provided	It was difficult to get referrals to specialists in my plan	Pt. Sat.	Pt. Sat.	y	729
730	First-Contact Accessibility	I had difficulty getting the HIV care I needed	Pt. Sat.	Pt. Sat.	n	536
731	#N/A	I had to go to an emergency room to get care	Pt. Sat.	Pt. Sat.	n	608
732	Services Provided	My plan covered mental health services as much as I needed	Pt. Sat.	Pt. Sat.	n	597
733	Services Provided	My plan covered alcohol and drug use treatment as much as I needed	Pt. Sat.	Pt. Sat.	n	596
734	Trust	My plan protected my confidentiality	Pt. Sat.	Pt. Sat.	n	598
735	Satisfaction	I considered changing from this plan to another one	Pt. Sat.	Pt. Sat.	n	601
736	Care of Chronic Conditions	My HIV care improved after switching to a managed care plan	Pt. Sat.	Pt. Sat.	y	736
737	Satisfaction	If I knew someone who was HIV-positive and on Medicaid, I would recommend this plan to him or her	Pt. Sat.	Pt. Sat.	n	540
738	Satisfaction	Overall, I was satisfied with this Medicaid managed care plan during the past 12 months	Pt. Sat.	Pt. Sat.	n	616
739	Care of Chronic Conditions	ARV therapy management	Steinbock	HIVQUAL	n	32
740	Care of Chronic Conditions	HIV monitoring (CD4 and VL testing)	Steinbock	HIVQUAL	n	4
741	Co-ordination	HIV specialist care	Steinbock	HIVQUAL	Y	741
742	Care of Chronic Conditions	Antiretroviral therapy management	Steinbock	HIVQUAL	n	32
743	Care of Chronic Conditions	Treatment education	Steinbock	HIVQUAL	n	224
744	Care of Chronic Conditions	Adherence to ARV therapy	Steinbock	HIVQUAL	n	37
745	Care of Chronic Conditions	PCP prophylaxis	Steinbock	HIVQUAL	n	34
746	Care of Chronic Conditions	MAC prophylaxis	Steinbock	HIVQUAL	n	51
747	Secondary Prevention	Gynecology exams	Steinbock	HIVQUAL	y	747
748	Secondary Prevention	Tuberculosis screening (PPD)	Steinbock	HIVQUAL	n	46
749	Secondary Prevention	Syphilis screening	Steinbock	HIVQUAL	n	45
750	Secondary Prevention	Hepatitis C screening	Steinbock	HIVQUAL	n	18
751	Health Promotion and Primary Prevention	Vaccination	Steinbock	HIVQUAL	y	751
752	Secondary Prevention	Substance use	Steinbock	HIVQUAL	n	26
753	Secondary Prevention	Mental health care	Steinbock	HIVQUAL	n	260
754	Secondary Prevention	Dental care	Steinbock	HIVQUAL	n	928
755	Secondary Prevention	Ophthalmologic care	Steinbock	HIVQUAL	y	755
756	Secondary Prevention	Lipid screening	Steinbock	HIVQUAL	n	43
757	Care of Chronic Conditions	Basic patient education	Steinbock	HIVQUAL	n	208
758	Care of Chronic Conditions	ARV therapy management	Steinbock	HIVQUAL	n	74
759	Care of Chronic Conditions	HIV monitoring (CD4 and VL testing)	Steinbock	HIVQUAL	n	75
760	#N/A	HIV pediatric specialist care	Steinbock	HIVQUAL	n	404
761	Care of Chronic Conditions	Antiretroviral therapy	Steinbock	HIVQUAL	n	74
762	Care of Chronic Conditions	Medication adherence	Steinbock	HIVQUAL	y	762
763	Care of Chronic Conditions	PCP prophylaxis	Steinbock	HIVQUAL	n	85
764	Care of Chronic Conditions	MAC prophylaxis	Steinbock	HIVQUAL	y	764
765	Health Promotion and Primary Prevention	Routine vaccinations	Steinbock	HIVQUAL	y	765
766	Care of Chronic Conditions	Neurodevelopmental assessments	Steinbock	HIVQUAL	n	407
767	Care of Chronic Conditions	Multidisciplinary care plan	Steinbock	HIVQUAL	n	409
768	Care of Chronic Conditions	Complete psychosocial assessment	Steinbock	HIVQUAL	y	768
769	Care of Chronic Conditions	Patient knowledge screening	Steinbock	HIVQUAL	n	207
770	Care of Chronic Conditions	Treatment adherence assessment	Steinbock	HIVQUAL	n	37
771	Care of Chronic Conditions	Service care plan & coordination of care	Steinbock	HIVQUAL	y	771
772	First-Contact Accessibility	Access and continuity	Steinbock	HIVQUAL	y	772
773	Engagement	Self-management: client participation in care planning	Steinbock	HIVQUAL	n	194
774	Care of Chronic Conditions	Percentage of clients with HIV infection who had 2 or more CD4 T-cell counts performed in the measurement year	AETC	HAB	n	4
775	Care of Chronic Conditions	Percentage of clients with AIDS who are prescribed HAART	AETC	HAB	n	32
776	Relational Continuity	Percentage of clients with HIV infection who had two or more medical visits in an HIV care setting in the measurement year	AETC	HAB	n	3
777	Care of Chronic Conditions	Percentage of clients with HIV infection and a CD4 T-cell count below 200 cells/mm3 who were prescribed PCP prophylaxis	AETC	HAB	n	34
778	Care of Chronic Conditions	Percentage of patients, regardless of age, with a diagnosis of HIV/AIDS with a viral load test performed at least every six months during the measurement year	AETC	HAB	n	5
779	Care of Chronic Conditions	Percentage of patients, regardless of age, with a diagnosis of HIV/AIDS with viral load below limits of quantification at last test during the measurement year	AETC	HAB	n	36
780	Care of Chronic Conditions	Percentage of clients with HIV infection on ARVs who were assessed and counseled1,2 for adherence two or more times in the measurement year	AETC	HAB	n	37
781	Secondary Prevention	Percentage of women with HIV infection who have a Pap screening in the measurement year	AETC	HAB	n	38
782	Health Promotion and Primary Prevention	Percentage of clients with HIV infection who completed the vaccination series for Hepatitis B	AETC	HAB	n	39
783	Secondary Prevention	Percentage of patients, regardless of age, for whom Hepatitis B screening was performed at least once since the diagnosis of HIV/AIDS or for whom there is documented infection or immunity	AETC	HAB	n	17
784	Secondary Prevention	Percentage of clients for whom Hepatitis C (HCV) screening was performed at least once since the diagnosis of HIV infection	AETC	HAB	n	18
785	Care of Chronic Conditions	Percentage of clients with HIV infection who received HIV risk counseling1 within the measurement year	AETC	HAB	n	42
786	Secondary Prevention	Percentage of clients with HIV infection on HAART who had a fasting lipid panel1 during the measurement year	AETC	HAB	n	43
787	Care of Chronic Conditions	Percent of clients with HIV infection who received an oral exam by a dentist at least once during the measurement year	AETC	HAB	n	44
788	Secondary Prevention	Percentage of adult clients with HIV infection who had a test for syphilis performed within the measurement year	AETC	HAB	n	45
789	Secondary Prevention	Percentage of clients with HIV infection who received testing with results documented for latent tuberculosis infection (LTBI) since HIV diagnosis	AETC	HAB	n	46
790	Secondary Prevention	Percentage of clients1 with HIV infection at risk for sexually transmitted infections (STI) who had a test for chlamydia within the measurement year	AETC	HAB	n	47
791	Secondary Prevention	Percentage of clients1 with HIV infection at risk for sexually transmitted infections (STIs) who had a test for gonorrhea within the measurement year	AETC	HAB	n	48
792	Care of Chronic Conditions	Percentage of clients1 with HIV and Hepatitis B (HBV) or Hepatitis C (HCV) infection who received alcohol counseling2 within the measurement year	AETC	HAB	n	49
793	Health Promotion and Primary Prevention	Percentage of clients1 with HIV infection who have received influenza vaccination within the measurement period2	AETC	HAB	n	19
794	Care of Chronic Conditions	Percentage of clients1 with HIV infection with CD4 count < 50 cells/mm3 who were prescribed Mycobacterium avium Complex (MAC) prophylaxis2 within the measurement year	AETC	HAB	n	51
795	Care of Chronic Conditions	Percentage of new clients1 with HIV infection who have had a mental health screening	AETC	HAB	n	52
796	Health Promotion and Primary Prevention	Percentage of clients1 with HIV infection who ever received pneumococcal vaccine	AETC	HAB	n	20
797	Secondary Prevention	Percentage of new clients1 with HIV infection who have been screened2 for substance use (alcohol & drugs) in the measurement year	AETC	HAB	n	26
798	Care of Chronic Conditions	Percentage of clients1 with HIV infection who received tobacco cessation counseling within the measurement year	AETC	HAB	n	159
799	Secondary Prevention	Percentage of clients1 with HIV infection for whom Toxoplasma screening2 was performed at least once since the diagnosis of HIV infection3	AETC	HAB	n	56
800	Co-ordination	Percentage of HIV-infected medical case management clients1 who had a medical case management care plan developed and/or updated two or more times in the measurement year.	AETC	HAB	n	359
801	Relational Continuity	Percentage of HIV-infected medical case management clients1 who had two or more medical visits in an HIV care setting in the measurement year.	AETC	HAB	n	58
802	Care of Chronic Conditions	Percentage of HIV-infected oral health patients1 who had a dental and medical health history2 (initial or updated) at least once in the measurement year.	AETC	HAB	n	59
803	Care of Chronic Conditions	Percentage of HIV-infected oral health patients1 who had a dental treatment plan2 developed and/or updated at least once in the measurement year.	AETC	HAB	n	60
804	Care of Chronic Conditions	Percentage of HIV-infected oral health patients1 who received oral health education2 at least once in the measurement year.	AETC	HAB	n	61
805	Care of Chronic Conditions	Percentage of HIV-infected oral health patients1 who had a periodontal screen or examination2 at least once in the measurement year.	AETC	HAB	n	62
806	Care of Chronic Conditions	Percentage of HIV-infected oral health patients1 with a Phase 12 treatment plan that is completed within 12 months.	AETC	HAB	n	63
807	Economic Accessibility	Percent of ADAP applications1 approved or denied for new ADAP enrollment2 within 14 days (two weeks) of ADAP receiving a complete application in the measurement year	AETC	HAB	n	64
808	Economic Accessibility	Percentage of ADAP enrollees1 who are reviewed for continued ADAP eligibility2 two or more times in the measurement year	AETC	HAB	n	65
809	Economic Accessibility	Percentage of new anti-retroviral classes that are included in the ADAP formulary within 90 days of the date of inclusion of new anti-retroviral classes in the PHS Guidelines for the Use of Antiretroviral Agents in HIV-1-infected Adults and Adolescents1 during the measurement year.	AETC	HAB	n	809
810	Economic Accessibility	Percent of identified inappropriate antiretroviral (ARV) regimen components prescriptions that are resolved by the ADAP program during the measurement year.	AETC	HAB	n	67
811	First-Contact Accessibility	Percent of Ryan White Program-funded outpatient/ambulatory care organizations in the system/network with a waiting time of 15 or fewer business days for a Ryan White Program-eligible patient to receive an appointment to enroll in outpatient/ambulatory medical care	AETC	HAB	n	68
812	First-Contact Accessibility	Percentage of individuals who test positive1 for HIV who are given their HIV-antibody test results in the measurement year	AETC	HAB	n	69
813	Population and Community Characteristics	Percentage of individuals with an AIDS diagnosis at time of initial outpatient/ambulatory medical care visit1 in the measurement year	AETC	HAB	n	1
814	Quality Improvement Processes	Percentage of Ryan White Program-funded clinical organizations with an HIV-specific quality management program1 in the measurement year	AETC	HAB	n	71
815	Quality Improvement Processes	Rate of achievement (percentage of patients) of the performance measurement of interest* in the system/network in the measurement year	AETC	HAB	n	72
816	Satisfaction	Patient's feelings about the care they got at this clinic in the past 12 months	Dang	DeNovo/Adapted	n	512
817	Satisfaction	Patient would recommend this clinic to other patients with HIV	Dang	DeNovo/Adapted	n	514
818	Care of Chronic Conditions	Patient's ability to take all their HIV medicines in the past 4 weeks as their doctor prescribed	Dang	DeNovo/Adapted	y	818
819	Relational Continuity	number of 3-month quarters with at least 1 completed HIV primary care visit in the year prior to survey completion (i.e. visit constancy)	Dang	DeNovo/Adapted	n	3
820	Care of Chronic Conditions	HIV RNA and CD4 cell count results 1 year prior to survey completion ±60 days	Dang	DeNovo/Adapted	n	5
821	Care of Chronic Conditions	plasma HIV RNA < 48 copies/mL ±30 days from the date of survey completion	Dang	DeNovo/Adapted	n	36
822	Population and Community Characteristics	Patients rating of overall health	Dang	DeNovo/Adapted	n	479
823	Care of Chronic Conditions	proportion of use of highly active antiretroviral therapy (HAART) at the time of the last visit during the review period	Wilson-2007	DeNovo/Adapted	n	183
824	Care of Chronic Conditions	control of HIV viral load for appropriate patients (non-detectable viral load)	Wilson-2007	DeNovo/Adapted	n	36
825	Secondary Prevention	screening for tuberculosis	Wilson-2007	DeNovo/Adapted	n	46
826	Secondary Prevention	screening for hepatitis C	Wilson-2007	DeNovo/Adapted	n	18
827	Secondary Prevention	screening for cervical cancer	Wilson-2007	DeNovo/Adapted	n	38
828	Care of Chronic Conditions	appropriate prophylaxis against Pneumocystis carinii pneumonia	Wilson-2007	DeNovo/Adapted	n	34
829	Health Promotion and Primary Prevention	influenza vaccinations	Wilson-2007	DeNovo/Adapted	n	19
830	Relational Continuity	visits to outpatient care site during at least 3 of 4 quarters	Wilson-2007	DeNovo/Adapted	n	3
831	Care of Chronic Conditions	Receipt of ART in past 12 months	Korthuis-11	DeNovo/Adapted	n	183
832	Care of Chronic Conditions	Receipt of dapsone, tmp/smx, atovaquone, pentamidine in past 12 months	Korthuis-11	DeNovo/Adapted	y	832
833	Care of Chronic Conditions	Receipt of clarithromycin, azithromycin, or rifabutin in past 12 months	Korthuis-11	DeNovo/Adapted	y	833
834	Secondary Prevention	Lipid test in past 12 months	Korthuis-11	DeNovo/Adapted	n	43
835	Secondary Prevention	RPR in past 12 months	Korthuis-11	DeNovo/Adapted	n	45
836	Secondary Prevention	PPD in past 12 months	Korthuis-11	DeNovo/Adapted	n	433
837	Secondary Prevention	Pap smear in past 12 months	Korthuis-11	DeNovo/Adapted	n	38
838	Health Promotion and Primary Prevention	Hepatitis A vaccine series, ever	Korthuis-11	DeNovo/Adapted	Y	838
839	Health Promotion and Primary Prevention	Hepatitis B vaccine series, ever	Korthuis-11	DeNovo/Adapted	n	39
840	Health Promotion and Primary Prevention	Pneumococcal vaccine, ever	Korthuis-11	DeNovo/Adapted	n	20
841	Health Promotion and Primary Prevention	Influenza vaccine in past 12 months	Korthuis-11	DeNovo/Adapted	n	19
842	Care of Chronic Conditions	≥ 2 CD4 counts performed in past 12 months	Korthuis-11	DeNovo/Adapted	n	4
843	Care of Chronic Conditions	≥ 2 HIV viral loads performed in past 12 months	Korthuis-11	DeNovo/Adapted	n	5
844	Relational Continuity	≥ 4 HIV clinic visits in 12 months	Korthuis-11	DeNovo/Adapted	n	3
845	Care of Chronic Conditions	IDU risk reduction counseling during at least 1 visit in past 12 months	Korthuis-11	DeNovo/Adapted	y	845
846	Care of Chronic Conditions	Sexual risk reduction counseling during at least 1 visit in past 12 months	Korthuis-11	DeNovo/Adapted	y	846
847	Relational Continuity	number of missed visits (‘‘no show’’) during an observation period of interest	Mugavero	DeNovo/Adapted	y	847
848	Relational Continuity	a proportion that captures the number of completed visits in the numerator and the number of total scheduled (completed plus ‘‘no show’’) visits in the denominator during an observation period of interest	Mugavero	DeNovo/Adapted	n	3
849	Relational Continuity	proportion of time intervals with at least 1 completed clinic visit during an observation period of interest	Mugavero	DeNovo/Adapted	n	3
850	Relational Continuity	the time interval between completed clinic visits	Mugavero	DeNovo/Adapted	n	478
851	Relational Continuity	whether a patient had 2 or more completed clinic visits separated by 3 or more months in time during a 12-month observation period	Mugavero	HAB	n	3
852	Services Offered	percent of responding hospitals that offered HIV testing (on the basis of clinical symptoms or risk factors)	Torres	DeNovo/Adapted	y	852
853	Services Provided	percent of hospitals that reported screening patients for HIV	Torres	DeNovo/Adapted	n	852
854	Job Descriptions and Team Functioning	Breakdown of professionals roles is ordering tests, administering pretest procedures (counseling/consent), and delivering test results	Torres	DeNovo/Adapted	y	854
855	#N/A	percent of hospitals that required patients to sign written consents when offering HIV tests	Torres	DeNovo/Adapted	y	855
856	Care of Chronic Conditions	Where patients who test positive for HIV in the hospital receive medical evaluation, by total and census region	Torres	DeNovo/Adapted	y	856
857	Services Offered	Percent of hospitals that offer the following HIV services in hospital (Primary care services/Social Services/HIV counseling/Case Management/Drug & Alcohol treatment/Partner notification and referral/Infections diseases specialist	Torres	DeNovo/Adapted	y	857
858	Secondary Prevention	If HIV patients have a previous history of depression, then they should be screened for depression at least two times per year.	Pyne	DeNovo/Adapted	y	858
859	Secondary Prevention	Clinicians should screen HIV patients for depression within three months of the first HIV diagnosis and/or the first HIV clinic visit.	Pyne	DeNovo/Adapted	n	25
860	Care of Chronic Conditions	HIV patients with MDD symptoms should receive a thorough diagnostic evaluation including a history of the present illness & current symptoms	Pyne	DeNovo/Adapted	y	860
861	Care of Chronic Conditions	HIV patients with MDD symptoms should receive a thorough diagnostic evaluation including a psychiatric history (including symptoms of mania and treatment history)	Pyne	DeNovo/Adapted	y	861
862	Care of Chronic Conditions	Depressed HIV patients who have suicidal ideation and psychosis should be evaluated the same day by a mental health provider for possible hospitalization	Pyne	DeNovo/Adapted	y	862
863	Care of Chronic Conditions	Once diagnosis of major depression has been made in a patient with HIV, treatment with antidepressant medication and/or psychotherapy should be offered to the patient within four weeks.	Pyne	DeNovo/Adapted	y	863
864	Care of Chronic Conditions	Medication treatment visits or telephone contacts should occur at least once in the first two weeks following initial diagnosis of depression in a patient with HIV.	Pyne	DeNovo/Adapted	y	864
865	Care of Chronic Conditions	At each visit during which depression is discussed with a patient who has HIV, the degree of response/remission and the presence of any side-effects of antidepressant medication (if prescribed) should be assessed and documented	Pyne	DeNovo/Adapted	y	865
866	Care of Chronic Conditions	If HIV patients have lost a significant other then they should be screened for depression at the visit the clinician notes the recent loss.	Pyne	DeNovo/Adapted	y	866
867	Care of Chronic Conditions	If an HIV patient is bereaved and they present with severe depression symptoms (e.g. current thoughts of suicide or significant functional impairment), then they should be diagnosed with major depression	Pyne	DeNovo/Adapted	y	867
868	Care of Chronic Conditions	If an HIV patient is bereaved and they present with severe depression symptoms, then they should be offered active treatment for depression (antidepressants and/or counseling).	Pyne	DeNovo/Adapted	y	868
869	Care of Chronic Conditions	If an HIV patient is diagnosed with depression the presence or absence of alcohol or other drug abuse should be elicited and documented in the chart.	Pyne	DeNovo/Adapted	y	869
870	Care of Chronic Conditions	If an HIV patient is diagnosed with substance dependence or abuse then the provider should recommend referral to a substance abuse treatment program within four weeks	Pyne	DeNovo/Adapted	y	870
871	Care of Chronic Conditions	If an HIV patient is started on interferon (IFN) therapy then they should be screened for depression at each clinic visit.	Pyne	DeNovo/Adapted	y	871
872	Care of Chronic Conditions	If a depressed patient is being treated with interferon, then the clinician should order a baseline thyroid stimulating hormone (TSH) level and repeat in eight weeks if no/minimal response to depression treatment	Pyne	DeNovo/Adapted	y	872
873	Care of Chronic Conditions	If patients present with IFN-induced depression, the clinician should consider treating them with antidepressants before lowering the IFN dose or discontinuing IFN treatment	Pyne	DeNovo/Adapted	y	873
874	Care of Chronic Conditions	If an HIV patient has newly diagnosed cognitive impairment or worsening cognitive impairment then they should be screened for depression at that time	Pyne	DeNovo/Adapted	y	874
875	Care of Chronic Conditions	If a patient is cognitively impaired, then antidepressants should be started at 50% of the usual starting dose and increased slowly. The maximum dose may be the same as for the non-cognitively impaired population	Pyne	DeNovo/Adapted	y	875
876	Care of Chronic Conditions	St. Johns Wort should not be used with protease inhibitors	Pyne	DeNovo/Adapted	y	876
877	Care of Chronic Conditions	Benzodiazepines (BZ) should be should be started at 50% of the usual starting dose and increased slowly because BZ blood levels can be elevated. In particular, alprazolam, triazolam and clonazepam	Pyne	DeNovo/Adapted	y	877
878	Care of Chronic Conditions	If ritonavir (Norvir) or lopinavir + ritonavir (Kaletra) is prescribed, then bupropion should not be prescribed	Pyne	DeNovo/Adapted	y	878
879	Secondary Prevention	Annual pap smear performance documented, pathology report in chart, pap smear offered to patient but refused, or documentation of pap smear performed elsewhere	Koethe	IDSA Guidelines	y	879
880	Secondary Prevention	Documentation of at least one mammogram over 2-year period, radiology report in chart, mammogram offered to patient but refused, or documentation of mammogram performed elsewhere	Koethe	IDSA Guidelines	y	880
881	Secondary Prevention	Laboratory evidence of annual serum triglycerides or total cholesterol assay, or documentation of assay performed elsewhere	Koethe	IDSA Guidelines	y	881
882	Health Promotion and Primary Prevention	Documentation of annual influenza vaccination or report of vaccination performed elsewhere	Koethe	IDSA Guidelines	n	19
883	Care of Chronic Conditions	Receipt of highly active antiretroviral therapy (HAART) among persons with a CD4 cell count less than 350/mm3	Korthuis-04	DeNovo/Adapted	n	32
884	Care of Chronic Conditions	Pneumocystis carinii pneumonia (PCP) prophylaxis among persons with a CD4 cell count less than 200/mm3	Korthuis-04	DeNovo/Adapted	n	34
885	Care of Chronic Conditions	Mycobacterium avium complex (MAC) prophylaxis among persons with a CD4 cell count less than 50/mm3	Korthuis-04	DeNovo/Adapted	n	51
886	Secondary Prevention	receipt of serologic tests for toxoplasmosis (ever)	Korthuis-04	DeNovo/Adapted	n	56
887	Secondary Prevention	receipt of serologic tests for syphilis (ever)	Korthuis-04	DeNovo/Adapted	n	45
888	Secondary Prevention	receipt of serologic tests for Hepatitis A (ever)	Korthuis-04	DeNovo/Adapted	y	888
889	Secondary Prevention	receipt of serologic tests for Hepatitis B (ever)	Korthuis-04	DeNovo/Adapted	y	889
890	Secondary Prevention	receipt of serologic tests for Hepatitis C (ever)	Korthuis-04	DeNovo/Adapted	n	18
891	Secondary Prevention	receipt of lipid measurement (ever)	Korthuis-04	DeNovo/Adapted	n	43
892	Care of Chronic Conditions	Proportion of patients with a CD4 cell count of ≥ 350 cells/mm3 tested at least every 6 months	Kitihata	Gross	y	892
893	Care of Chronic Conditions	Proportion of patients with a CD4 cell count of < 350 cells/mm3 tested at least every 3–4 months	Kitihata	Gross	y	893
894	Care of Chronic Conditions	Proportion of patients with a CD4 cell count of ≥ 350 cells/mm3 tested at least every 6 months	Kitihata	Gross	y	894
895	Care of Chronic Conditions	Proportion of patients with a CD4 cell count of < 350 cells/mm3 tested at least every 3–4 months	Kitihata	Gross	y	895
896	Care of Chronic Conditions	proportion of patients with a CD4 cell count nadir of < 350 cells/mm3 receiving PI- and NNRTI-containing multidrug antiretroviral therapy	Kitihata	Gross	y	896
897	Care of Chronic Conditions	proportion of patients receiving primary prophylaxis ≤120 days after the first CD4 cell count decrease to < 200 cells/mm3	Kitihata	Gross	n	34
898	Care of Chronic Conditions	proportion of patients receiving primary prophylaxis ≤120 days after first CD4 cell count decrease to < 50 cells/mm3	Kitihata	Gross	n	51
899	Secondary Prevention	proportion of patients who underwent a tuberculin skin test ≤ 12 months after the first clinic visitc	Kitihata	Gross	y	899
900	Secondary Prevention	proportion of women who had ≥ 1 cervical cytological examination within 12 months during the intervention periodd	Kitihata	Gross	n	38
901	Care of Chronic Conditions	number of HIV-infected persons tested for CD4+ cell count and HIV viral load every 3–4 months when CD41 cell count is <350/mL	Gross	Kaplan-2000	n	893
902	Care of Chronic Conditions	number of HIV-infected persons tested for CD4+ cell count and HIV viral load every 6–7 months when CD41 cell count is >350/mL	Gross	Kaplan-2000	n	892
903	Care of Chronic Conditions	number of adults and adolescents with a CD4+ lymphocyte count <350/mL now or in the past who have taken part in a discussion about prescription of HAART, as indicated in the medical record.	Gross	Kaplan-2000	y	903
904	Care of Chronic Conditions	number of HIV-infected persons with a CD4+ lymphocyte count currently (i.e., at the present visit) <200/mL who were prescribed PCP prophylaxis according to the drugs listed in table 3 in [1]. PCP prophylaxis should commence within 2 months of determination of the CD4+ lymphocyte count to be <200/mL.	Gross	Kaplan-2000	n	34
905	Care of Chronic Conditions	number of HIV-infected persons whose current CD4+ lymphocyte count is <50/mL and who have been offered chemoprophylaxis with clarithromycin or azithromycin within 2 months of determination that the CD41 lymphocyte count is <50/mL	Gross	Kaplan-2000	n	51
906	Secondary Prevention	number of HIV-infected persons who had a documented TST at any time	Gross	Kaplan-2000	n	15
907	Secondary Prevention	number of HIV-infected adult and adolescent women who had at least one Pap smear done in the past year.	Gross	Kaplan-2000	n	38
908	Care of Chronic Conditions	number of HIV-infected children tested for CD41 lymphocyte count and HIV RNA viral load every 4 months	Gross	Kaplan-2000	y	908
909	Care of Chronic Conditions	number of children with indication for HAART who have had prescription of HAART discussed with them or their parents	Gross	Kaplan-2000	n	93
910	Care of Chronic Conditions	number of HIV-infected immunosuppressed children or HIV-exposed infants offered prophylaxis for PCP	Gross	Kaplan-2000	n	85
911	Care of Chronic Conditions	number of HIV-infected persons who have been offered chemoprophylaxis with clarithromycin or azithromycin within 2 months of determination that the targeted CD4+ lymphocyte count has been reached. The targeted CD4+ lymphocyte counts are <50/mL for children aged >6 years, <75/mL for children aged 2–6 years, <500/mL for children aged 1–2 years, and <750 for children aged <12 months	Gross	Kaplan-2000	n	51
912	Health Promotion and Primary Prevention	number of HIV-infected children who received a complete series of 4 doses of the Hib vaccine by 18 months of age	Gross	Kaplan-2000	y	912
913	Care of Chronic Conditions	percentage of clients who had two or more CD4 T-cell counts performed in the measurement year	Virga	HAB	n	4
914	Care of Chronic Conditions	percentage of AIDS patients who were prescribed HAART	Virga	HAB	n	32
915	Relational Continuity	percentage of clients with HIV/AIDS who had two or more medical visits in an HIV/AIDS setting in the measurement year	Virga	HAB	n	3
916	Care of Chronic Conditions	percentage of patients with AIDS and CD4 T-cell count below 200 cells/mm who were prescribed PCP prophylaxis	Virga	HAB	n	34
917	Secondary Prevention	percentage of adult clients with HIV infection who had a test for syphilis performed within the measurement year	Virga	HAB	n	45
918	Relational Continuity	Clinical visits	Chow	HIVQUAL	n	387
919	Care of Chronic Conditions	CD4 counts	Chow	HIVQUAL	n	4
920	Care of Chronic Conditions	Viral load tests	Chow	HIVQUAL	n	5
921	Care of Chronic Conditions	Antiretroviral (ARV) prescription	Chow	HIVQUAL	n	32
922	Care of Chronic Conditions	ARV adherence assessment	Chow	HIVQUAL	n	37
923	Care of Chronic Conditions	Pneumocystis jiroveci prophylaxis (PCP)	Chow	HIVQUAL	n	34
924	Secondary Prevention	Lipid screening among patients on ARV	Chow	HIVQUAL	n	43
925	Care of Chronic Conditions	HIV prevention education	Chow	HIVQUAL	n	227
926	Secondary Prevention	Substance use screening	Chow	HIVQUAL	n	26
927	Secondary Prevention	Tobacco use screening	Chow	HIVQUAL	n	158
928	Secondary Prevention	Dental exam	Chow	HIVQUAL	y	928
929	Secondary Prevention	Cervical cancer screening	Chow	HIVQUAL	n	38
930	Secondary Prevention	Gonorrhea screening	Chow	HIVQUAL	n	48
931	Secondary Prevention	Chlamydia screening	Chow	HIVQUAL	n	47
932	Secondary Prevention	Syphilis screening	Chow	HIVQUAL	n	45
933	Secondary Prevention	Hepatitis C status known	Chow	HIVQUAL	y	933
934	Secondary Prevention	Tuberculosis screening	Chow	HIVQUAL	n	46
935	Care of Chronic Conditions	Percentage of patients with a CD4 count less than 200 cell/mm3 (at any time) receiving ART therapy	Kerr	DeNovo/Adapted	y	935
936	Care of Chronic Conditions	Percentage of patients with a CD4 count less than 350 cell/mm3 (at any time) receiving ART therapy	Kerr	DeNovo/Adapted	n	32
937	Care of Chronic Conditions	percentage of patients with a CD4 count <200 cells/mm3 (at any time) on PCP prophylaxis	Kerr	DeNovo/Adapted	n	34
938	Care of Chronic Conditions	percentage of patients with a CD4 count <50 cells/mm3 (at any time) on MAC prophylaxis	Kerr	DeNovo/Adapted	n	51
939	Care of Chronic Conditions	Complete blood count performed at least once	Kerr	DeNovo/Adapted	y	939
940	Care of Chronic Conditions	Complete blood count performed at least 3 times	Kerr	DeNovo/Adapted	n	939
941	Care of Chronic Conditions	Creatine at least once	Kerr	DeNovo/Adapted	y	941
942	Care of Chronic Conditions	Creatine at least 3 times	Kerr	DeNovo/Adapted	n	941
943	Care of Chronic Conditions	ALT or AST at least once	Kerr	DeNovo/Adapted	y	943
944	Care of Chronic Conditions	ALT or AST at least 3 times	Kerr	DeNovo/Adapted	n	943
945	Care of Chronic Conditions	CD4 at least once a year	Kerr	DeNovo/Adapted	n	4
946	Care of Chronic Conditions	CD4 at least 3 times a year	Kerr	DeNovo/Adapted	n	4
947	Secondary Prevention	HBV surface antigen	Kerr	DeNovo/Adapted	y	947
948	Secondary Prevention	HBV surface antibody	Kerr	DeNovo/Adapted	y	948
949	Secondary Prevention	HCV antibody	Kerr	DeNovo/Adapted	y	949
950	Secondary Prevention	HAV antibody	Kerr	DeNovo/Adapted	y	950
951	Secondary Prevention	Cholesterol	Kerr	DeNovo/Adapted	y	951
952	Secondary Prevention	Glucose	Kerr	DeNovo/Adapted	n	103
953	Accommodation	distributed needles without requiring clinents to return used needles	Strike	DeNovo/Adapted	y	953
954	Accommodation	followed a one-for-one exchange policy	Strike	DeNovo/Adapted	y	954
955	Accommodation	imposed a cap on the number of needles given to clients who did not have any to return	Strike	DeNovo/Adapted	y	955
956	Accommodation	distributed needles with no limit on the number provided	Strike	DeNovo/Adapted	y	956
957	Accommodation	distributed various other injection-related equipment	Strike	DeNovo/Adapted	y	957
958	Care of Chronic Conditions	Patients with CD4 test done within 90 days of first HIV care in KP (initial diagnosis or transfer into KP)	Horberg-11	KP	y	958
959	Relational Continuity	Patients ‘‘in care’’ defined as having ≥2 medical visits (HIV specialist or primary care) in measurement period with ≥ 60 days between visits	Horberg-11	KP	n	3
960	Care of Chronic Conditions	Patients with CD4 count measurement (absolute or patients) at least every 6 months (≥ 120 days apart)	Horberg-11	KP	n	4
961	Care of Chronic Conditions	Patients prescribed Pneumocystis jirovecii prophylaxis within 3 months of 1st CD4 count <200/mL	Horberg-11	KP	n	34
962	Care of Chronic Conditions	Patients on potent antiretroviral regimen (following DHHS definition of combination antiretroviral therapy) during measurement period	Horberg-11	KP	n	935
963	Care of Chronic Conditions	Patients on potent antiretroviral regimen (following DHHS definition of combination antiretroviral therapy) during measurement period	Horberg-11	KP	n	32
964	Care of Chronic Conditions	Patients with ≥90% adherence to all medications in antiretroviral regimen over first to last fill in measurement period	Horberg-11	KP	y	964
965	Population and Community Characteristics	Patients with HIV RNA below limits of quantification ever during measurement period (excluded from numerator if no HIV RNA measured during measurement period)	Horberg-11	KP	y	965
966	Relational Continuity	Percentage of patients, regardless of age, with a diagnosis of HIV/AIDS with at least two medical visits during the measurement year with a minimum of 60 days between each visit	Horberg-10	Workgroup	n	3
967	Care of Chronic Conditions	Percentage of patients aged 6 months and older with a diagnosis of HIV/AIDS for whom a CD4+ cell count or CD4+ cell percentage was performed at least once every 6 months	Horberg-10	Workgroup	n	4
968	Secondary Prevention	Percentage of patients aged 13 years and older with a diagnosis of HIV/AIDS for whom chlamydia and gonorrhea screenings were performed at least once since the diagnosis of HIV infection	Horberg-10	Workgroup	y	968
969	Secondary Prevention	Percentage of patients aged 13 years and older with a diagnosis of HIV/AIDS for whom syphilis screening was performed during the measurement year	Horberg-10	Workgroup	n	45
970	Secondary Prevention	Percentage of patients, aged 13 years and older, who were screened for injection drug use at least once during the measurement year	Horberg-10	Workgroup	n	26
971	Secondary Prevention	Percentage of patients, aged 13 years and older, who were screened for high risk sexual behaviors at least once during the period	Horberg-10	Workgroup	n	229
972	Secondary Prevention	Percentage of patients aged 3 months and older with a diagnosis of HIV/AIDS for whom there was documentation that a tuberculosis (TB) screening test was performed and results interpreted at least once since the diagnosis of HIV infection	Horberg-10	Workgroup	n	15
973	Secondary Prevention	Percentage of patients aged 6 months and older with a diagnosis of HIV/AIDS for whom Hepatitis B screening was performed at least once since the diagnosis of HIV infection or for whom there is documented immunity	Horberg-10	Workgroup	n	17
974	Secondary Prevention	Percentage of patients aged 13 years and older with a diagnosis of HIV/AIDS for whom Hepatitis C screening was performed at least once since the diagnosis of HIV infection or for whom there is documented immunity	Horberg-10	Workgroup	n	18
975	Health Promotion and Primary Prevention	Percentage of patients aged 6 months and older for whom an influenza immunization was administered or documented to have been previously received during the measurement year	Horberg-10	Workgroup	n	19
976	Health Promotion and Primary Prevention	Percentage of patients for whom a pneumococcal immunization was administered or documented to have been previously received at least once since diagnosis of HIV infection	Horberg-10	Workgroup	n	20
977	Health Promotion and Primary Prevention	Percentage of patients aged 6 months and older with a diagnosis of HIV/AIDS who have ever received at least one hepatitis B vaccination, or who have documented immunity	Horberg-10	Workgroup	n	21
978	Health Promotion and Primary Prevention	Percentage of patients for whom a complete, 3-part series of Hepatitis B vaccination was received	Horberg-10	Workgroup	n	39
979	Care of Chronic Conditions	Percentage of patients aged 6 weeks and older with a diagnosis of HIV/AIDS who were prescribed Pneumocystis jiroveci pneumonia (PCP) prophylaxis	Horberg-10	Workgroup	n	185
980	Care of Chronic Conditions	Percentage of patients with a diagnosis of HIV/AIDS with at least two visits during the measurement year, with at least 60 days between each visit, 1) aged 13 years and older who have a history of a nadir CD4+ count below 350/mm3; 2) aged 13 years and older who have a history of an AIDS-defining illness, regardless of CD4+ count; or 3) who are pregnant, regardless of CD4+ count or age, who were p…	Horberg-10	Workgroup	y	980
981	Population and Community Characteristics	Percentage of patients aged 13 years and older with a diagnosis of HIV/AIDS, with at least two visits during the measurement year, with at least 60 days between each visit, who received potent antiretroviral therapy for at least 6 months, with viral load below limits of quantification	Horberg-10	Workgroup	n	965
982	Care of Chronic Conditions	Percentage of patients aged 13 years and older with a diagnosis of HIV/AIDS who had at least two medical visits during the measurement year, with at least 60 days between each visit, who are receiving potent antiretroviral therapy, who have a viral load below limits of quantification after at least 6 months of potent antiretroviral therapy OR whose viral load is not below limits of quantification…	Horberg-10	Workgroup	y	982
983	Relational Continuity	Medical visit	Backus	NQF	n	387
984	Secondary Prevention	HBV screening	Backus	NQF	n	17
985	Secondary Prevention	HCV screening	Backus	NQF	n	18
986	Health Promotion and Primary Prevention	HBV vaccination	Backus	NQF	n	21
987	Secondary Prevention	TB screening	Backus	NQF	n	46
988	Secondary Prevention	Syphilis screening	Backus	NQF	n	45
989	Care of Chronic Conditions	CD4+ lymphocyte count	Backus	NQF	n	4
990	Care of Chronic Conditions	Potent ART	Backus	NQF	n	183
991	Population and Community Characteristics	HIV RNA control	Backus	NQF	n	965
992	Care of Chronic Conditions	PCP prophylaxis	Backus	NQF	n	34
993	Collaboration	percent of respondents reporting poor communication between case manager and primary care provider	Hirshhorn	Focus groups	y	993
994	Information Technology	percent of respondents reporting inadequate technology	Hirshhorn	Focus groups	y	994
995	Co-ordination	percent of respondents reporting poor care coordination	Hirshhorn	Focus groups	y	995
996	Services Offered	percent of respondents reporting limited comprehensiveness of services available	Hirshhorn	Focus groups	y	996
997	Group Composition	percent of respondents reporting limited number of program or support staff	Hirshhorn	Focus groups	y	997
998	Satisfaction	percent of respondents reporting not enough time per visit	Hirshhorn	Focus groups	n	490
999	Population and Community Characteristics	percent of respondents reporting problems in clients’/patients’ lives	Hirshhorn	Focus groups	y	999
1000	Population and Community Characteristics	percent of respondents reporting client/patient comorbidities	Hirshhorn	Focus groups	y	1000
1001	Technical Quality of PHC Practice-Based Clinical Care	percent of respondents reporting limited HIV expertise	Hirshhorn	Focus groups	y	1001
1002	Funding	percent of respondents reporting Funding available	Hirshhorn	Focus groups	y	1002
1003	Information Technology	percent of respondents reporting technical assistance available	Hirshhorn	Focus groups	y	1003
1004	Information Technology	percent of repondents reporting Help available to set up and/or maintain program database	Hirshhorn	Focus groups	y	1004
1005	Information Technology	percent of respondents reporting other activities available	Hirshhorn	Focus groups	y	1005
1006	Information Technology	percent of resondents reporting no assistance available	Hirshhorn	Focus groups	y	1006
1007	Co-ordination	Grantee support, if provided, improves quality or coordination of care (% who reported somewhat or a lot)	Hirshhorn	Focus groups	y	1007
1008	Satisfaction	Percent of respondents rating quality of primary care service as "good" or "very good"	Hirshhorn	Focus groups	y	1008
1009	Satisfaction	Percent of respondents rating quality of case management service as "good" or "very good"	Hirshhorn	Focus groups	n	587
1010	Satisfaction	Percent of respondents rating quality of substance abuse service as "good" or "very good"	Hirshhorn	Focus groups	n	614
1011	Satisfaction	Percent of respondents rating quality of mental health service as "good" or "very good"	Hirshhorn	Focus groups	n	626
1012	Satisfaction	Percent of respondents rating quality of transportation service as "good" or "very good"	Hirshhorn	Focus groups	y	1012
1013	Satisfaction	Percent of respondents rating quality of housing service as "good" or "very good"	Hirshhorn	Focus groups	y	1013
1014	Satisfaction	Percent of respondents rating quality of translation/interpretation service as "good" or "very good"	Hirshhorn	Focus groups	y	1014
1015	Satisfaction	Percent of respondents rating quality of dental service as "good" or "very good"	Hirshhorn	Focus groups	y	1015
1016	Satisfaction	Percent of respondents rating quality of adolescent service as "good" or "very good"	Hirshhorn	Focus groups	y	1016
1017	Information Systems	Percent of respondents reporting database or information services activities supported by grantee	Hirshhorn	Focus groups	y	1017
1018	Collaboration	Percent of respondents reporting communication between case managers and primary care providers activities supported by grantee	Hirshhorn	Focus groups	y	1018
1019	Funding	Percent of respondents reporting Information about/or availability of resources and services activities supported by grantee	Hirshhorn	Focus groups	y	1019
1020	Funding	Percent of respondents reporting acces to care/services activities supported by grantee	Hirshhorn	Focus groups	y	1020
1021	Funding	Percent of respondents reporting quality of care/services activities supported by grantee	Hirshhorn	Focus groups	y	1021
1022	Governance and Accountability	Percent of respondents reporting standardized forms provided by grantee	Hirshhorn	Focus groups	y	1022
1023	Governance and Accountability	Percent of respondents reporting common intake form provided by grantee	Hirshhorn	Focus groups	y	1023
1024	Governance and Accountability	Percent of respondents reporting organization of meetings to improve collaboration provided by grantee	Hirshhorn	Focus groups	y	1024
1025	Funding	Percent of respondents reporting quality improvement assistance provided by grantee in past year	Hirshhorn	Focus groups	y	1025
1026	Governance and Accountability	Percent of respondents reporting adoption of service delivery standards by grantee	Hirshhorn	Focus groups	y	1026
1027	Health System Performance Improvement Process	Percent of respondents who answered 'yes' to previous question reporting that adoption of service delivery standards facilitated better care	Hirshhorn	Focus groups	y	1027
1028	Health System Performance Improvement Process	percent of respondents reporting occurrence of site visits	Hirshhorn	Focus groups	y	1028
1029	Health System Performance Improvement Process	percent of respondents reporting monitoring of outcome measures	Hirshhorn	Focus groups	y	1029
1030	Health System Performance Improvement Process	percent of respondents reporting chart reviews	Hirshhorn	Focus groups	y	1030
1031	Health System Performance Improvement Process	percent of respondents reporting the requirements of reports from agencies	Hirshhorn	Focus groups	y	1031
1032	Health System Performance Improvement Process	percent of respondents reporting monitoring of whether agencies have a quality improvement plan	Hirshhorn	Focus groups	y	1032
1033	Health System Performance Improvement Process	percent of respondents reporting the requirement of a needs assesment	Hirshhorn	Focus groups	y	1033
1034	Health System Performance Improvement Process	percent of respondents reporting the presence of a service plan review	Hirshhorn	Focus groups	y	1034
1035	Health System Performance Improvement Process	percent of respondents reporting the existence of clinical measures	Hirshhorn	Focus groups	y	1035
1036	Health System Performance Improvement Process	percent of respondents reporting requirements of compliance with standards	Hirshhorn	Focus groups	y	1036
1037	Health System Performance Improvement Process	percent of respondents reporting requirements of service utilization data	Hirshhorn	Focus groups	y	1037
1038	Health System Performance Improvement Process	percent of respondents reporting requirements linkage of clients with PCP	Hirshhorn	Focus groups	y	1038
1039	Health System Performance Improvement Process	percent of respondents reporting requirements that a specific percentage of patients/clients receiving service (?)	Hirshhorn	Focus groups	y	1039
1040	Health System Performance Improvement Process	percent of respondents requiring that case management service plans are kept up-to-date	Hirshhorn	Focus groups	y	1040
1041	Quality Improvement Processes	percent of respondents requiring data collection on the quality of HIV care	Hirshhorn	Focus groups	y	1041
1042	Quality Improvement Processes	percent of respondents requiring data collection on clinical markers	Hirshhorn	Focus groups	y	1042
1043	Quality Improvement Processes	percent of respondents requiring data collection on consumer staisfaction	Hirshhorn	Focus groups	y	1043
1044	Quality Improvement Processes	percent of respondents requiring data collection on the coordination of care	Hirshhorn	Focus groups	y	1044
1045	Quality Improvement Processes	percent of respondents requiring data collection on unmet needs	Hirshhorn	Focus groups	y	1045
1046	Quality Improvement Processes	percent of respondents requiring data collection on adherence to treatment	Hirshhorn	Focus groups	y	1046
1047	Quality Improvement Processes	percent of respondents requiring data collection on access to care	Hirshhorn	Focus groups	y	1047
1048	Quality Improvement Processes	percent of respondents requiring data collection on late entry to care	Hirshhorn	Focus groups	y	1048
1049	Quality Improvement Processes	percent of respondents requiring other data collection	Hirshhorn	Focus groups	y	1049
1050	Health System Performance Improvement Process	percent of respondents reporting the use of routinely collected data for planning council work	Hirshhorn	Focus groups	y	1050
1051	Quality Improvement Processes	percent of respondents reporting the use of routinely collected data for HRSA reporting	Hirshhorn	Focus groups	y	1051
1052	Quality Improvement Processes	percent of respondents reporting the use of routinely collected data for site feedback for own quality improvement	Hirshhorn	Focus groups	y	1052
1053	Quality Improvement Processes	percent of respondents reporting the use of routinely collected data for focus quality improvement activities	Hirshhorn	Focus groups	y	1053
1054	Quality Improvement Processes	percent of respondents reporting the use of routinely collected data for other activities	Hirshhorn	Focus groups	y	1054
1055	Health System Performance Improvement Process	Percent of respondents reporting that Eligible Metropolitan Area has a quality improvement committee	Hirshhorn	Focus groups	y	1055
1056	Relational Continuity	Patients were classified as having no gap longer than 6 months, one or more gaps of 7–12 months but none over 12 months, or one or more gaps longer than 12 months	Yehia	DeNovo/Adapted	n	3
1057	Relational Continuity	Each patient’s outpatient time was divided into quarters of 91 days. In each quarter, we ascertained whether an outpatient visit occurred. The first recorded outpatient visit was excluded from this process, as in prior investigations [3]. Next,we counted the number of quarters with one or more visits; then, for each patient, we calculated the proportion of all quarters during outpatient time in w…	Yehia	DeNovo/Adapted	n	3
1058	Relational Continuity	having at least two outpatient visits separated by at least 90 days during a 12-month period	Yehia	HAB	n	3
1059	Care of Chronic Conditions	number of months of ARV medications dispensed divded by the number of months of follow-up at 12 months from ARV therapy initiation (categorized as <95% or ≥95%)	Lima	DeNovo/Adapted	y	1059
1060	Care of Chronic Conditions	ARV Resistance - Categorized as yes/no	Lima	DeNovo/Adapted	y	1060
1061	Care of Chronic Conditions	ARV Resistance - HAART regimen recommended?	Lima	DeNovo/Adapted	y	1061
1062	Care of Chronic Conditions	number of CD4 cell count measurements in 1st year (categorized as <3 or ≥3)	Lima	DeNovo/Adapted	y	1062
1063	Population and Community Characteristics	Baseline CD4 cell count (categorized as ≥200 or <200)	Lima	DeNovo/Adapted	n	1
1064	Care of Chronic Conditions	number of plasma HIV-1 RNA level measurement in 1st year (categorized as ≥3 or <3)	Lima	DeNovo/Adapted	y	5
1065	Care of Chronic Conditions	Viral load suppression at 6 months? (categorized as yes/no)	Lima	DeNovo/Adapted	n	36
1066	Care of Chronic Conditions	Adherence: self-reported percentage of drug taken on the previous month	Kalichman	DeNovo/Adapted	y	1066
1067	Care of Chronic Conditions	Receipt of ART in 12 months	Korthuis	Horberg 2010	n	980
1068	Care of Chronic Conditions	Receipt of dapsone, tmp/smx, atovaquone, pentamidine in 12 months	Korthuis	Horberg 2010	n	832
1069	Care of Chronic Conditions	Receipt of clarithromycin, azithromycin, or rifabutin in 12 months	Korthuis	Horberg 2010	n	51
1070	Care of Chronic Conditions	≥2 CD4 counts performed in 12 months, at least 90 days apart	Korthuis	Horberg 2010	n	4
1071	Relational Continuity	≥2 HIV clinic visits in 12 months, at least 90 days apart	Korthuis	Horberg 2010	n	3
1072	Secondary Prevention	Hepatitis C antibody or RNA test, ever	Korthuis	Horberg 2010	n	18
1073	Secondary Prevention	Lipid test in 12 months	Korthuis	Horberg 2010	n	43
1074	Health Promotion and Primary Prevention	Pneumococcal vaccine, ever	Korthuis	Horberg 2010	n	20
1075	Health Promotion and Primary Prevention	Influenza vaccine in 12 months	Korthuis	Horberg 2010	n	19
1076	Care of Chronic Conditions	percent of patients receiving HAART therapy	Ding	DeNovo/Adapted	n	183
1077	Satisfaction	sum of responses to 10 questions about problems with their care	Ding	Wilson 2002	y	1077
1078	Satisfaction	percent of patients satisfied with medical care	Ding	Wilson 2002	n	512
1079	Satisfaction	number of unmet non-medical needs	Ding	Katz 2000	y	1079
1080	Access	Perceived access; measured by the sum of responses to six questions about difficulty being admitted to a hospital, getting care in an emergency room, access to medical specialists and getting medical care when needed, as well as going without care because of cost and convenience of location of medical care	Ding	DeNovo/Adapted	y	1080
1081	Care of Chronic Conditions	CD4 cell count measured within 6 months of chart review	Rothman	NY St	y	1081
1082	Care of Chronic Conditions	Percentage of patients whose viral load was measured within 6 months of review	Rothman	NY St	y	1082
1083	Care of Chronic Conditions	Percentage of patients diagnosed with AIDS receiving PCP prophylaxis at time of review	Rothman	NY St	n	185
1084	Secondary Prevention	Percentage of HIV+ patients who had a PPD screen within 12 months of review	Rothman	NY St	n	46
1085	Secondary Prevention	Percentage of females receiving a pelvic exam within 12 months of chart review	Rothman	NY St	y	1085
1086	Care of Chronic Conditions	proportion of use of highly active antiretroviral therapy (HAART) at the time of the last visit during the review period	Wilson-2005	DeNovo/Adapted	n	183
1087	Care of Chronic Conditions	control of HIV viral load for appropriate patients (non-detectable viral load)	Wilson-2005	DeNovo/Adapted	n	36
1088	Secondary Prevention	screening for tuberculosis	Wilson-2005	DeNovo/Adapted	n	46
1089	Secondary Prevention	screening for hepatitis C	Wilson-2005	DeNovo/Adapted	n	18
1090	Secondary Prevention	screening for cervical cancer	Wilson-2005	DeNovo/Adapted	n	38
1091	Care of Chronic Conditions	appropriate prophylaxis against Pneumocystis carinii pneumonia	Wilson-2005	DeNovo/Adapted	n	185
1092	Health Promotion and Primary Prevention	influenza vaccinations	Wilson-2005	DeNovo/Adapted	n	19
1093	Relational Continuity	visits to outpatient care site during at least 3 of 4 quarters	Wilson-2005	DeNovo/Adapted	n	3
1094	Secondary Prevention	proportion of patients with PPD testing and reading	Solomon	?	n	433
1095	Care of Chronic Conditions	proportion of patients given TB prophylaxis if reactive PPD	Solomon	?	y	1095
1096	Care of Chronic Conditions	proportion of patients with Pneumocystis carinii pneumonia (PCP) prophylaxis in previous 6 years if CD4 < 200	Solomon	?	n	34
1097	Care of Chronic Conditions	proportion of patients with Pneumocystis carinii pneumonia (PCP) prophylaxis in previous 6 years if ever had PCP	Solomon	?	y	1097
1098	Health Promotion and Primary Prevention	proportion of patients with pneumococcal vaccination	Solomon	?	n	20
1099	Secondary Prevention	proportion of patients with history of hepatitis B testing	Solomon	?	n	17
1100	Health Promotion and Primary Prevention	proportion of patients given hepatitis B vaccine	Solomon	?	n	21
1101	Health Promotion and Primary Prevention	proportion of patients given the offer of hepatitis B vaccine if there was no positive test before the study	Solomon	?	y	1101
1102	Secondary Prevention	proportion of patients with hepatitis C screening	Solomon	?	n	18
1103	Secondary Prevention	proportion of patients with Gonorrhea testing	Solomon	?	n	48
1104	Secondary Prevention	proportion of patients with syphilis testing	Solomon	?	n	45
1105	Care of Chronic Conditions	CD4 tests that occurred within 6 months of the patients’ enrollment in the managed care organization	Solomon	?	n	958
1106	Care of Chronic Conditions	Viral tests that occurred within 6 months of the patients’ enrollment in the managed care organization	Solomon	?	y	1106
1107	Care of Chronic Conditions	proportion of patients for whom Antiretroviral medication had been prescribed if CD4 ≤200 or VL >20,000	Solomon	?	n	935
1108	Secondary Prevention	percent of women who had been enrolled for at least 12 months who had a Papanicolaou test performed in the previous year	Solomon	?	n	38
1109	Secondary Prevention	Receipt of a tuberculosis screening test or known to have a positive tuberculosis screening test result in the past	Landon	DeNovo/Adapted	n	15
1110	Health Promotion and Primary Prevention	Documentation of receipt of an influenza shot during the review period	Landon	DeNovo/Adapted	n	19
1111	Secondary Prevention	Documentation of hepatitis C status during the review period	Landon	DeNovo/Adapted	n	209
1112	Secondary Prevention	Pap smear performed (or offered and declined) at least once during the review period or note of a Pap smear done elsewhere	Landon	DeNovo/Adapted	n	879
1113	Care of Chronic Conditions	Receipt of prophylaxis against P. carinii pneumonia (for patients with CD4+ counts < 200 cells/mL	Landon	DeNovo/Adapted	n	34
1114	Care of Chronic Conditions	Receipt of 3-drug HAART regimen (for patients with CD4+ counts < 500 cells/mL and viral loads > 10,000 copies/mL, or already taking HAART)	Landon	DeNovo/Adapted	n	91
1115	Population and Community Characteristics	Viral load undetectable or <400 copies/mL	Landon	DeNovo/Adapted	n	965
1116	Population and Community Characteristics	CD4 cell count > 0.200 x 109 cells/L on last CD4+ cell count	Landon	DeNovo/Adapted	y	1116
1117	Relational Continuity	Visits in at least 3 or 4 quarters	Landon	DeNovo/Adapted	n	3
1118	Care of Acute Conditions	Patient had lungs examined	Asch	Workgroup	y	1118
1119	Care of Acute Conditions	A chest X-ray was ordered or an attempt was made to obtain sputum for examination	Asch	Workgroup	y	1119
1120	Care of Acute Conditions	In patients with a most recent CD4 count <200 cells/microliter, order a chest X-ray and an induced sputum or bronchoscopy	Asch	Workgroup	y	1120
1121	Care of Acute Conditions	In patients with shortness of breath at rest, have an arterial blood gas sample drawn	Asch	Workgroup	y	1121
1122	Care of Acute Conditions	In patients with a most recent CD4 <200 cells/microliter, prescribe an antibiotic or admit the patient to the hospital	Asch	Workgroup	y	1122
1123	Care of Acute Conditions	Monitor the patient’s weight	Asch	Workgroup	y	1123
1124	Care of Acute Conditions	Discuss weight loss with the patient	Asch	Workgroup	y	1124
1125	Care of Acute Conditions	Ask about loss of appetite	Asch	Workgroup	y	1125
1126	Co-ordination	Offer a referral to a social worker or other support service if patient has difficulty obtaining food	Asch	Workgroup	y	1126
1127	Care of Acute Conditions	Discuss interventions including medicines or supplements if patient has no difficulty obtaining food	Asch	Workgroup	y	1127
1128	Care of Acute Conditions	Order stool studies	Asch	Workgroup	y	1128
1129	Care of Acute Conditions	Give treatment to reduce diarrhea	Asch	Workgroup	y	1129
1130	Care of Acute Conditions	Perform endoscopy if patient unresponsive to treatment	Asch	Workgroup	y	1130
1131	#N/A	Number of primary care visits (per month & per year)	Valenti	?	y	1131
1132	Population and Community Characteristics	Number (%) of patients by category	Valenti	?	y	1132
1133	#N/A	Number of referrals to specialists	Valenti	?	y	1133
1134	#N/A	Number of inpatient days/100 patients	Valenti	?	y	1134
1135	#N/A	Number of referrals to ED/100 patients	Valenti	?	y	1135
1136	#N/A	Number of readmissions to hospital within 30 days of discharge	Valenti	?	y	1136
1137	Care of Chronic Conditions	Number of CD4 cell counts and viral load tests (per month & per year)	Valenti	?	y	1137
1138	#N/A	Number of annual physical examinations	Valenti	?	y	1138
1139	Secondary Prevention	Number of tuberculin skin tests	Valenti	?	y	1139
1140	Health Promotion and Primary Prevention	Number of influenza vaccinations per season	Valenti	?	y	1140
1141	Care of Chronic Conditions	Number (%) of patients receiving antiretroviral therapy	Valenti	?	n	32
1142	Care of Chronic Conditions	Number (%) of patients havingi resistance tests before change in antiretroviral therapy	Valenti	?	n	24
1143	Secondary Prevention	Number (%) of female patients having gynecologic examinations and Pap smears yearly	Valenti	?	n	438
1144	Care of Chronic Conditions	Number (%) of patients with CD4 cell counts <200/uL receiving Pneumocystis carinii pneumonia prophylaxis	Valenti	?	n	34
1145	Population and Community Characteristics	Mortality rate: deaths/100 patients per year	Valenti	?	n	9
1146	Population and Community Characteristics	Incidence of opportunistic infections/100 patients per year	Valenti	?	y	1146
1147	Population and Community Characteristics	Rate of perinatal transmission/100 pregnant women	Valenti	?	y	1147
1148	Population and Community Characteristics	Number (%) of patients with undetectable viral loads	Valenti	?	n	965
1149	Relational Continuity	individuals were categorized as in care in each calendar year if they had at least 1 HIV-lab >90 days and <12 months after the prior HIV-lab	Rebeiro	HAB	n	3
1150	Care of Chronic Conditions	the number and percentage of PLWH who had at least one CD4 or VL test result in the past year	Hall	HAB	y	1150
1151	Relational Continuity	the number and percentage of persons with HIV in the areas who had more than one care visit (based on the CD4 and VL test results) and whether such care visits were at least 3 months apart	Hall	HAB	n	3
1152	First-Contact Accessibility	Number and Percentage of Persons Established in Care (having had at least 2 CD4 or VL test results within 12 months of diagnosis that were at least 3 months apart) Within 12 Months of Diagnosis	Hall	HAB	n	2
1153	Care of Chronic Conditions	The number of patients with a comprehensive exam recorded during the annual review period, including Tanner staging, detailed examination of skin and mucous membranes, and microscopic urinalysis	NY St	NY St	y	1153
1154	Care of Chronic Conditions	The number of patients prescribed the proper adult ARV doses based on Tanner staging	NY St	NY St	y	1154
1155	Care of Chronic Conditions	The number of patients who received documented risk reduction education in the last six months	NY St	NY St	y	1155
1156	Secondary Prevention	The number of patients who received a psychosocial assessment, including the assessment of housing status, family situation, and recent involvement in criminal justice system, during the last six months	NY St	NY St	y	1156
1157	Co-ordination	The number of patients (with an identified health insurance or housing issue) whose health insurance or housing needs were addressed or who received a referral.	NY St	NY St	y	1157
1158	#N/A	The number of patients who know their HIV status	NY St	NY St	y	1158
1159	Care of Chronic Conditions	The number of patients for whom there has been discussion between provider and parent(s)/guardian about status disclosure to patient in the past six months	NY St	NY St	y	1159
1160	Care of Chronic Conditions	The number of patients who have been asked by provider if they have disclosed their status to a supportive adult figure in their life and what their relationship is to this adult.	NY St	NY St	y	1160
1161	Care of Chronic Conditions	The number of patients who have disclosed their HIV status to their partner(s)	NY St	NY St	y	1161
1162	Care of Chronic Conditions	The number of patients who received partner notification counseling from their provider	NY St	NY St	y	1162
1163	Care of Chronic Conditions	The number of patients who received a comprehensive mental health assessment during the review period	NY St	NY St	y	1163
1164	Care of Chronic Conditions	The number of patients (deemed cognitively impaired) who received the following tests or assessments: Referred or given a psychological test Assessment of ability to comprehend verbal and written instructions Assessment of ability to function independently in an age-appropriate manner Assessment of memory Assessment of motor skills	NY St	NY St	y	1164
1165	Care of Chronic Conditions	The number of patients (with an identified cognitive dysfunction) who saw a licensed psychiatrist or psychologist	NY St	NY St	y	1165
1166	Care of Chronic Conditions	The number of patients with an educational assessment recorded during the past year.	NY St	NY St	y	1166
1167	Care of Chronic Conditions	The number of patients who received a health literacy assessment in the past year (REALM, TOFHLA, etc)	NY St	NY St	y	1167
1168	Secondary Prevention	The number of patients who received a violence assessment in the past year to determine if she/he has been a victim, witness, or perpetrator of violence	NY St	NY St	y	1168
1169	Co-ordination	The number of patients (who have been a victim, witness, or perpetrator of violence during the past year) who received or were referred for counseling.	NY St	NY St	y	1169
1170	Secondary Prevention	The number of patients who receive a comprehensive substance use assessment during the past year, including route, quantity and type of substance.	NY St	NY St	y	1170
1171	Co-ordination	The number of patients (with an identified substance use issue who are not in treatment) who received a referral for treatment, specifically outpatient treatment, a residential program, a methadone maintenance program, or a detoxification unit.	NY St	NY St	n	155
1172	Care of Chronic Conditions	The number of patients who signed treatment plan to document participation in the development and or revision of the treatment plan during the annual review period	NY St	NY St	y	1172
1173	Secondary Prevention	The number of patients with a sexual activity assessment	NY St	NY St	n	229
1174	Care of Chronic Conditions	The number of patients (sexually active) who had the nature of their sexual activity documented during the past year	NY St	NY St	y	1174
1175	Secondary Prevention	The number of patients assessed for sexual abuse in the last six months	NY St	NY St	y	1175
1176	Secondary Prevention	The number of patients assessed for sexual assault or domestic violence in the last six months	NY St	NY St	y	1176
1177	Secondary Prevention	Syphilis screen	NY St	NY St	n	45
1178	Secondary Prevention	Gonorrhea culture	NY St	NY St	n	48
1179	Secondary Prevention	Chlamydia screen	NY St	NY St	n	47
1180	Secondary Prevention	Trichomoniasis screen	NY St	NY St	y	1180
1181	Secondary Prevention	HSV exam	NY St	NY St	y	1181
1182	Care of Acute Conditions	The number of patients (with an identified STD) who received treatment for the identified STD	NY St	NY St	y	1182
1183	Secondary Prevention	The number of patients (sexually active females) with a pelvic exam and PAP test performed during the past year	NY St	NY St	n	438
1184	Care of Acute Conditions	The number of patients (with an abnormal PAP test) who received a second PAP test or GYN referral.	NY St	NY St	y	1184
